# Supplementary material for: Growth reaction norms of domesticated, wild and hybrid Atlantic salmon families in response to differing social and physical environments
Source: BMC Evol Biol. 2013 Oct 28;13:234. doi: 10.1186/1471-2148-13-234 (PMC4231500; doi:10.1186/1471-2148-13-234)
Supplement: Additional file 1 — Family design. Family design and parental origin of Salmo salar L. families used in experiment I and II. [file 1471-2148-13-234-S1.xls]

## Sheet: 1
	Additional file 1: Family design and parental origin of Salmo salar L. families used in experiment I and II.
	Origin	Family	Female	Strain	Male	Strain
	Farm	1	1	Mowi	11	Mowi
		3	2	Mowi	12	Mowi
		5	3	Mowi	13	Mowi
		7	4	Mowi	14	Mowi
		9	5	Mowi	15	Mowi
		11	6	Mowi	16	Mowi
		13	7	Mowi	17	Mowi
		15	8	Mowi	18	Mowi
		17	9	Mowi	19	Mowi
		19	10	Mowi	20	Mowi
	Hybrid	2	1	Mowi	31	Figgjo
		4	2	Mowi	32	Figgjo
		6	3	Mowi	32	Figgjo
		8	4	Mowi	33	Figgjo
		10	5	Mowi	33	Figgjo
		12	6	Mowi	34	Figgjo
		14	7	Mowi	35	Figgjo
		16	8	Mowi	36	Figgjo
		18	9	Mowi	37	Figgjo
		20	10	Mowi	38	Figgjo
	Wild	21	21	Figgjo	31	Figgjo
		22	22	Figgjo	32	Figgjo
		23	23	Figgjo	33	Figgjo
		24	24	Figgjo	34	Figgjo
		25	25	Figgjo	34	Figgjo
		26	26	Figgjo	35	Figgjo
		27	27	Figgjo	35	Figgjo
		28	28	Figgjo	36	Figgjo
		29	29	Figgjo	37	Figgjo
		30	30	Figgjo	38	Figgjo
