# Supplementary material for: Growth reaction norms of domesticated, wild and hybrid Atlantic salmon families in response to differing social and physical environments
Source: BMC Evol Biol. 2013 Oct 28;13:234. doi: 10.1186/1471-2148-13-234 (PMC4231500; doi:10.1186/1471-2148-13-234)
Supplement: Additional file 3 — Model selection LME models. Model selection on the full LME models describing the effect of treatment, origin and egg size, and all interaction effects, upon body weight (log10) at termination, experiment I and II. [file 1471-2148-13-234-S3.xls]

## Sheet: 3
	Additional file 3: Model selection LME models
	Model 1: Mixed-strain vs. Single-strain, experiment I
	Structure	Random effect structure
		Tank	Family						Df	AIC	∆AIC	Likelihood	R function
		Intercept	Intercept	Slope across treatments
	1								13	-940.226	667.906	REML	lm
	2	x							14	-902.527	705.605	REML	lmer
	3		x						14	-1599.02	9.114	REML	lmer
	4	x	x						15	-1607.67	0.463	REML	lmer
	5	x	x	x					17	-1608.13	0	REML	lmer
	Model	Fixed effects
		Egg*Treatment*Origin	Egg*Treatment	Egg*Origin	Origin*Treatment	Egg	Treatment	Origin	Df	AIC	∆AIC	Likelihood	R function
	1	x	x	x	x	x	x	x	15	-1623.4	7	ML	lmer
	2		x	x	x	x	x	x	13	-1626.4	4	ML	lmer
	3			x	x	x	x	x	12	-1627	3.4	ML	lmer
	4				x	x	x	x	10	-1630.4	0	ML	lmer
	5					x	x	x	8	-1626.2	4.2	ML	lmer
	6				x		x	x	9	-1631.7	-1.3	ML	lmer
	Model 2.1: Hatchery control vs. Restricted hatchery , experiment II
	Structure	Random effect structure
		Tank	Family						Df	AIC	∆AIC	Likelihood	R function
		Intercept	Intercept	Slope across treatments
	1								13	-872.422	360.827	REML	lm
	2	x							14	-872.447	360.802	REML	lmer
	3		x						14	-1123.82	109.431	REML	lmer
	4	x	x						15	-1172.5	60.749	REML	lmer
	5	x	x	x					17	-1233.25	0	REML	lmer
	Model	Fixed effects
		Egg*Treatment*Origin	Egg*Treatment	Egg*Origin	Origin*Treatment	Egg	Treatment	Origin	Df	AIC	∆AIC	Likelihood	R function
	1	x	x	x	x	x	x	x	17	-1246.9	9.3	ML	lmer
	2		x	x	x	x	x	x	15	-1250.5	5.7	ML	lmer
	3			x	x	x	x	x	14	-1252.6	3.6	ML	lmer
	4				x	x	x	x	12	-1256.2	0	ML	lmer
	5					x	x	x	10	-1242.5	13.7	ML	lmer
	6				x		x	x	11	-1255.7	0.5	ML	lmer
	Model 2.2: Hatchery control vs. restricted semi-natural, experiment II
	Structure	Random effect structure
		Tank	Family						Df	AIC	∆AIC	Likelihood	R function
		Intercept	Intercept	Slope across treatments
	1								13	-1514	238.44	REML	lm
	2	x							14	-1505.76	246.685	REML	lmer
	3		x						14	-1719.34	33.103	REML	lmer
	4	x	x						15	-1751.08	1.367	REML	lmer
	5	x	x	x					17	-1752.44	0	REML	lmer
	Model	Fixed effects
		Egg*Treatment*Origin	Egg*Treatment	Egg*Origin	Origin*Treatment	Egg	Treatment	Origin		AIC	∆AIC	Likelihood	R function
	1	x	x	x	x	x	x	x	15	-1768.3	7.2	ML	lmer
	2		x	x	x	x	x	x	13	-1770	5.5	ML	lmer
	3			x	x	x	x	x	12	-1772	3.5	ML	lmer
	4				x	x	x	x	10	-1775.5	0	ML	lmer
	5					x	x	x	8	-1716.6	58.9	ML	lmer
	6				x		x	x	9	-1775.3	0.2	ML	lmer
	Model 2.3: Restricted hatchery vs. Restricted semi-natural, experiment II
	Structure	Random effect structure
		Tank	Family						Df	AIC	∆AIC	Likelihood	R function
		Intercept	Intercept	Slope across treatments
	1								13	66.077	174.334	REML	lm
	2	x							14	69.4281	177.685	REML	lmer
	3		x						14	-69.5173	38.7396	REML	lmer
	4	x	x						15	-98.3082	9.94872	REML	lmer
	5	x	x	x					17	-108.257	0	REML	lmer
	Model	Fixed effects
		Egg*Treatment*Origin	Egg*Treatment	Egg*Origin	Origin*Treatment	Egg	Treatment	Origin		AIC	∆AIC	Likelihood	R function
	1	x	x	x	x	x	x	x	17	-117.184	9.468	ML	lmer
	2		x	x	x	x	x	x	14	-120.634	6.018	ML	lmer
	3			x	x	x	x	x	14	-122.747	3.905	ML	lmer
	4				x	x	x	x	12	-126.035	0.617	ML	lmer
	5					x	x	x	10	-126.652	0	ML	lmer
	6						x	x	9	-126.164	0.488	ML	lmer
	7							x	8	-122.578	3.586	ML	lmer
	8						x		7	-89.089	37.075	ML	lmer
	Model selection, based upon AIC values, of linear mixed effect models investigating the effect of treatment, origin and egg size, as well as all interaction effects, upon body
	weight (log10) at termination in salmon of farmed, hybrid and wild origin, experiment I and II. All fixed effects were first included, before the random effect structure was fitted
	based upon AIC values calculated using REML estimation. The hierarchal structure of the dataset was controlled for by nesting tank within groups and/or treatment. Fixed effects were
	fitted by backward selection based upon AIC values calculated using ML estimation. Models displaying AIC values ± 2 were considered equally good, and by the principle of parsimony
	the simplest model were selected. The selected random and fixed effect structures are marked in bold.
