# Supplementary material for: Growth reaction norms of domesticated, wild and hybrid Atlantic salmon families in response to differing social and physical environments
Source: BMC Evol Biol. 2013 Oct 28;13:234. doi: 10.1186/1471-2148-13-234 (PMC4231500; doi:10.1186/1471-2148-13-234)
Supplement: Additional file 4 — Parameter estimates of the selected LME models, including re-runs.t-statistics of the best fitted LME models, using REML estimation, describing the effect of treatment and origin upon body weight (log10) at termination, experiment I and II. [file 1471-2148-13-234-S4.xls]

## Sheet: 4
	Additional file 4: Parameter estimates of the LME models, including re-runs.
	Model 1: Mixed-strain vs. single-strain, experiment I
	Model	Fixed effects				Random effects
		Variable	Estimate	± SE	t-value	Variable	Structure	Variance	± SD
	Final	Intercept (Farm,Mixed-strain)	1.96765	0.035324	55.7	Family	Intercept	0.0112013	0.10584
		Single-strain	-0.115896	0.025912	-4.47	Tank (nested within groups and/or treatment)	Intercept	0.00032219	0.01795
		Hybrid	-0.279536	0.048237	-5.8	Residual		0.0323878	0.17997
		Wild	-0.743597	0.049587	-15
		Single-strain:Hybrid	0.091994	0.034146	2.69
		Single-strain:Wild	0.004772	0.032342	0.15
	Farm vs. Wild	Intercept (Farm,Mixed-strain)	1.96789	0.041022	47.97	Family	Intercept	0.0151454	0.123067
		Single-strain	-0.116192	0.029645	-3.92	Tank (nested within groups and/or treatment)	Intercept	0.00045604	0.021355
		Wild	-0.7437	0.057502	-12.93	Residual		0.0371802	0.192822
		Single-strain:Wild	0.004929	0.037072	0.13
	Hybrid vs. Wild	Intercept (Hybrid, Mixed-strain)	1.6881	0.04092	41.25	Family	Intercept	0.0152436	0.123465
		Single-strain	-0.02395	0.02864	-0.84	Tank (nested within groups and/or treatment)	Intercept	0.00040842	0.020209
		Wild	-0.46357	0.05765	-8.04	Residual		0.0396421	0.199103
		Single-strain:Wild	-0.08763	0.03589	-2.44
	Farm vs. Hybrid	Intercept (Farm,Mixed-strain)	1.96757	0.0206	95.5	Family	Intercept	0.00362068	0.060172
		Single-strain	-0.11565	0.0182	-6.36	Tank (nested within groups and/or treatment)	Intercept	0.00013973	0.011821
		Hybrid	-0.27941	0.02783	-10.04	Residual		0.0188629	0.137342
		Single-strain:Hybrid	0.09188	0.02415	3.8
	Model 2.1: Hatchery control vs. restricted hatchery, experiment II
	Model	Fixed effects				Random effects
		Variable	Estimate	± SE	t-value	Variable	Structure	Variance	± SD	Corr
	Final	Intercept (Farm, Hatchery Control)	1.54987	0.035255	43.96	Family	Intercept (Hatchery control)	0.0048679	0.06977	-0.24
		Restricted hatchery	-0.56088	0.04559	-12.3		Restricted hatchery	0.0059587	0.077192
		Hybrid	-0.219244	0.033655	-6.51	Tank (nested within treatment)	Intercept	0.0013499	0.036741
		Wild	-0.546975	0.034471	-15.87	Residual		0.0386757	0.196661
		Restricted hatchery:Hybrid	0.005901	0.038163	0.15
		Restricted hatchery:Wild	0.168958	0.039597	4.27
	Farm vs. Wild	Intercept (Farm, Hatchery Control)	1.54954	0.03603	43.01	Family	Intercept (Hatchery control)	0.0071878	0.084781	-0.398
		Restricted hatchery	-0.5612	0.04388	-12.79		Restricted hatchery	0.0079743	0.089299
		Wild	-0.54683	0.04098	-13.34	Tank (nested within treatment)	Intercept	0.0009936	0.031521
		Restricted hatchery:Wild	0.16968	0.04468	3.8	Residual		0.0389853	0.197447
	Hybrid vs. Wild	Intercept (Hybrid, Hatchery Control)	1.33016	0.0418	31.82	Family	Intercept (Hatchery control)	0.0070357	0.083879	-0.551
		Restricted hatchery	-0.55417	0.05005	-11.07		Restricted hatchery	0.0044046	0.066367
		Wild	-0.32734	0.04041	-8.1	Tank (nested within treatment)	Intercept	0.0019415	0.044063
		Restricted hatchery:Wild	0.1627	0.03493	4.66	Residual		0.0364819	0.191002
	Farm vs. Hybrid	Intercept (Farm, Hatchery Control)	1.55172	0.027161	57.13	Family	Intercept (Hatchery control)	0.00070902	0.026627	1
		Restricted hatchery	-0.562737	0.043008	-13.08		Restricted hatchery	0.00545054	0.073828
		Hybrid	-0.220376	0.017442	-12.64	Tank (nested within treatment)	Intercept	0.00116716	0.034164
		Restricted hatchery:Hybrid	0.007025	0.036912	0.19	Residual		0.0402233	0.200558
	Model 2.2: Hatchery control vs. restricted semi-natural, experiment II
	Model	Fixed effects				Random effects
		Variable	Estimate	± SE	t-value	Variable	Structure	Variance	± SD
	Final	Intercept (Farm, Hatchery Control)	1.54771	0.03508	44.12	Family	Intercept	0.0051619	0.071847
		Restricted semi-natural	-0.47262	0.03971	-11.9	Tank (nested within treatment)	Intercept	0.0013454	0.036679
		Hybrid	-0.21793	0.03339	-6.53	Residual		0.0199942	0.141401
		Wild	-0.54541	0.03425	-15.93
		Restricted semi-natural:Hybrid	0.08018	0.02181	3.68
		Restricted semi-natural:Wild	0.23074	0.02897	7.96
	Farm vs. Wild	Intercept (Farm, Hatchery Control)	1.54761	0.03425	45.19	Family	Intercept	0.0073295	0.085613
		Restricted semi-natural	-0.47876	0.03228	-14.83	Tank (nested within treatment)	Intercept	0.00079248	0.028151
		Wild	-0.54534	0.04042	-13.49	Residual		0.0208619	0.144436
		Restricted semi-natural:Wild	0.23018	0.02961	7.77
	Hybrid vs. Wild	Intercept (Hybrid, Hatchery Control)	1.32945	0.04079	32.6	Family	Intercept	0.0070412	0.083912
		Restricted semi-natural	-0.39139	0.04634	-8.45	Tank (nested within treatment)	Intercept	0.0018287	0.042764
		Wild	-0.3272	0.03973	-8.24	Residual		0.0227554	0.150849
		Restricted semi-natural:Wild	0.1504	0.03184	4.72
	Farm vs. Hybrid	Intercept (Farm, Hatchery Control)	1.54762	0.02899	53.39	Family	Intercept	0.0013426	0.036642
		Restricted semi-natural	-0.47022	0.0392	-12	Tank (nested within treatment)	Intercept	0.0013431	0.036649
		Hybrid	-0.21727	0.01834	-11.85	Residual		0.0165384	0.128602
		Restricted semi-natural:Hybrid	0.07925	0.01978	4.01
	Model 2.3: Restricted hatchery vs. restricted semi-natural, experiment II
	Model	Fixed effects				Random effects
		Variable	Estimate	± SE	t-value	Variable	Structure	Variance	± SD	Corr
	Final	Intercept (Farm, Restricted hatchery)	0.95985	0.04087	23.484	Family	Intercept (Restricted hatchery)	0.0082053	0.090583	-0.894
		Restricted semi-natural	0.13471	0.05002	2.693		Restricted semi-natural	0.0050536	0.071089
		Hybrid	-0.16663	0.03191	-5.221	Tank (nested within treatment)	Intercept	0.0020243	0.044992
		Wild	-0.33372	0.03611	-9.242	Residual		0.0528262	0.229839
	Farm vs. Wild	Intercept (Farm, Restricted hatchery)	0.96963	0.03629	26.716	Family	Intercept (Restricted hatchery)	0.0090249	0.094999	-0.885
		Restricted semi-natural	0.11371	0.04584	2.481		Restricted semi-natural	0.0096267	0.098116
		Wild	-0.33565	0.03542	-9.475	Tank (nested within treatment)	Intercept	0.0010489	0.032387
						Residual		0.0540374	0.23246
	Hybrid vs. Wild	Intercept (Hybrid, Restricted hatchery)	0.77665	0.04277	18.157	Family	Intercept (Restricted hatchery)	0.00500027	0.070713	-1
		Restricted semi-natural	0.159	0.05488	2.897		Restricted semi-natural	0.00015174	0.012318
		Wild	-0.16402	0.03431	-4.78	Tank (nested within treatment)	Intercept	0.00255195	0.050517
						Residual		0.0468343	0.216412
	Farm vs. Hybrid	Intercept (Farm, Restricted hatchery)	0.96273	0.04337	22.2	Family	Intercept (Restricted hatchery)	0.0103146	0.101561	-0.956
		Restricted semi-natural	0.12534	0.05264	2.381		Restricted semi-natural	0.0061354	0.078329
		Hybrid	-0.16051	0.03281	-4.893	Tank (nested within treatment)	Intercept	0.0021153	0.045993
						Residual		0.0562799	0.237234
	Parameter estimates, t- statistics, of the selected linear mixed effect models, calculated using REML estimations. Differences in body weight (log10) at termination between salmon of farmed, hybrid and
	wild origin were investigated by re-running the final models while excluding one of the genetic origins at a time.
