# Supplementary material for: Growth reaction norms of domesticated, wild and hybrid Atlantic salmon families in response to differing social and physical environments
Source: BMC Evol Biol. 2013 Oct 28;13:234. doi: 10.1186/1471-2148-13-234 (PMC4231500; doi:10.1186/1471-2148-13-234)
Supplement: Additional file 5 — F- statistics of the LME models, including re-runs. F-statistics of the best fitted LME models, using ML estimation, describing the effect of treatment and origin upon body weight at termination (log10), experiment I and II. [file 1471-2148-13-234-S5.xls]

## Sheet: 5
	Additional file 5: F-statistics of the selected LME models, including re-runs
	Model 1: Mixed-strain vs. single-strain, experiment I
		Predictor	DFn	DFd	Sum Sq	F	P	α
	Selected	Treatment	1	148	0.9161	28.2861	<0.0001	0.05
		Origin	2	147	7.4303	114.708	<0.0001	0.05
		Treatment x origin	2	147	0.3132	4.8351	0.0165172	0.05
	Farm vs. Wild	Treatment	1	148	1.073	28.8588	<0.0001	0.0166667
		Origin	1	148	6.2297	167.555	<0.0001	0.0166667
		Treatment x origin	1	148	0.0006	0.0154	1	0.0166667
	Hybrid vs. Wild	Treatment	1	152	0.51427	12.9728	0.0003	0.0166667
		Origin	1	152	2.64972	66.8412	<0.0001	0.0166667
		Treatment x origin	1	152	0.23841	6.0141	0.008	0.0166667
	Farm vs. Hybrid	Treatment	1	148	0.47388	25.122	<0.0001	0.0166667
		Origin	1	148	1.80436	95.656	<0.0001	0.0166667
		Treatment x origin	1	148	0.27332	14.49	9.94387e-05	0.0166667
	Model 2.1: Hatchery control vs. restricted hatchery, experiment II
		Predictor	DFn	DFd	Sum Sq	F	P	α
	Selected	Treatment	1	425	6.1062	157.881	<0.0001	0.05
		Origin	2	424	9.1037	117.693	<0.0001	0.05
		Treatment x origin	2	424	0.8871	11.468	<0.0001	0.05
	Farm vs. Wild	Treatment	1	425	5.9653	153.013	<0.0001	0.0166667
		Origin	1	425	6.5758	168.675	<0.0001	0.0166667
		Treatment x origin	1	425	0.5622	14.421	0.0001	0.0166667
	Hybrid vs. Wild	Treatment	1	425	3.6589	100.294	<0.0001	0.0166667
		Origin	1	425	1.6026	43.928	<0.0001	0.0166667
		Treatment x origin	1	425	0.7917	21.701	<0.0001	0.0166667
	Farm vs. Hybrid	Treatment	1	485	8.3011	206.375	<0.0001	0.0166667
		Origin	1	485	7.4478	185.161	<0.0001	0.0166667
		Treatment x origin	1	485	0.0014	0.0357	1	0.0166667
	Model 2.2. Hatchery control vs. restricted semi-natural, experiment II
		Predictor	DFn	DFd	Sum Sq	F	P	α
	Selected	Treatment	1	35	1.984	99.23	<0.0001	0.05
		Origin	2	34	4.7198	118.03	<0.0001	0.05
		Treatment x origin	2	34	1.2908	32.28	<0.0001	0.05
	Farm vs. Wild	Treatment	1	35	3.5442	169.887	<0.0001	0.0166667
		Origin	1	35	3.5048	168	<0.0001	0.0166667
		Treatment x origin	1	35	1.2607	60.431	<0.0001	0.0166667
	Hybrid vs. Wild	Treatment	1	35	1.22322	53.755	<0.0001	0.0166667
		Origin	1	35	1.42383	62.571	<0.0001	0.0166667
		Treatment x origin	1	35	0.50762	22.308	<0.0001	0.0166667
	Farm vs. Hybrid	Treatment	1	94	1.98278	119.889	<0.0001	0.0166667
		Origin	1	94	2.10881	127.51	<0.0001	0.0166667
		Treatment x origin	1	94	0.26558	16.058	<0.0001	0.0166667
	Model 2.3. Restricted hatchery vs. restricted semi-natural, experiment II
		Predictor	DFn	DFd	Sum Sq	F	P	α
	Selected	Treatment	1	35	0.5822	11.02	0.00087236	0.05
		Origin	2	34	4.6158	43.689	<0.0001	0.05
	Farm vs. Wild	Treatment	1	35	0.8128	15.042	0.000166543	0.0166667
		Origin	1	35	4.8513	89.777	<0.0001	0.0166667
	Hybrid vs. Wild	Treatment	1	35	0.44544	9.5109	0.00170487	0.0166667
		Origin	1	35	1.07009	22.848	<0.0001	0.0166667
	Farm vs. Hybrid	Treatment	1	94	0.34775	6.179	0.00777994	0.0166667
		Origin	1	94	1.34723	23.938	<0.0001	0.0166667
	F-statistics of the selected linear mixed effect models, calculated using ML estimations. Differences in weight at termination between salmon of
	farmed, hybrid or wild origin were investigated by re-running the selected models while excluding one of the genetic origins at a time.
	Multiple comparisons were corrected for by the Bonferroni correction, giving an adjusted significance level of 0.017.
	Non-significant results are in bold font.
