# Supplementary material for: Growth reaction norms of domesticated, wild and hybrid Atlantic salmon families in response to differing social and physical environments
Source: BMC Evol Biol. 2013 Oct 28;13:234. doi: 10.1186/1471-2148-13-234 (PMC4231500; doi:10.1186/1471-2148-13-234)
Supplement: Additional file 7 — Parameter estimates of the selected GLMM, including re-runs. Wald Z-statistics of the best fit GLMM, fitted using Laplace approximation, describing the effect of treatment, origin and egg size, upon survival in the restricted hatchery treatment and the restricted semi-natural treatment, experiment II. [file 1471-2148-13-234-S7.xls]

## Sheet: 7
	Additional file 7: Parameter estimates of the selected GLMM, including re-runs.
	Model	Fixed effects						Random effects
		Variable	Estimate	± SE	Z	P	α	Variable	Structure	Variance	± SD	Corr
	Selected	Intercept (Farm, Restricted hatchery)	-10.5117	2.6346	-3.99	6.61e-05	0.05	Family	Intercept (Restricted hatchery)	0.16618	0.40765	-0.504
		Hybrid	-0.3099	0.1849	-1.676	0.0937	0.05		Restricted semi-natural	0.35491	0.59575
		Wild	-1.1099	0.2067	-5.37	<0.0001	0.05	Tank (nested within treatment)	Intercept	0.13011	0.3607
		Restricted semi-natural	-3.7853	0.3893	-9.723	<0.0001	0.05
		Egg size	20.3133	4.3939	4.623	<0.0001	0.05
	Farm vs. Wild	Intercept (Farm, Restricted hatchery)	-12.0859	3.061	-3.948	7.87e-05	0.0166667	Family	Intercept (Restricted hatchery)	0.17294	0.41586	-0.559
		Wild	-1.0552	0.2097	-5.033	<0.0001	0.0166667		Restricted semi-natural	0.35346	0.59453
		Restricted semi-natural	-3.7536	0.4418	-8.496	<0.0001	0.0166667	Tank (nested within treatment)	Intercept	0.161	0.40125
		Egg size	22.9211	5.112	4.484	<0.0001	0.0166667
	Hybrid vs. Wild	Intercept (Hybrid, Restricted hatchery)	-10.9232	2.9294	-3.729	0.000192	0.0166667	Family	Intercept (Restricted hatchery)	0.16693	0.40857	-0.465
		Wild	-0.8059	0.2193	-3.675	0.000238	0.0166667		Restricted semi-natural	0.393431	0.62724
		Restricted Semi-natural	-3.7837	0.3607	-10.489	<0.0001	0.0166667	Tank (nested within treatment)	Intercept	0.093313	0.30547
		Egg size	20.5081	4.8727	4.209	<0.0001	0.0166667
	Farm vs. Hybrid	Intercept (Farm, Restricted hatchery)	-7.6798	3.9861	-1.927	0.054	0.0166667	Family	Intercept (Restricted hatchery)	0.16541	0.4067	-0.517
		Hybrid	-0.2971	0.184	-1.615	0.1064	0.0166667		Restricted semi-natural	0.34115	0.58408
		Restricted semi-natural	-3.8052	0.4015	-9.477	<0.0001	0.0166667	Tank (nested within treatment)	Intercept	0.13373	0.36568
		Egg size	15.582	6.6647	2.338	0.0194	0.0166667
	Parameter estimates, Wald Z-statistics, of the selected GLMM, calculated using the Laplace approximation. Differences in probability of survival between salmon of farmed, hybrid or wild origin were investigated
	by re-running the final models while excluding one of the genetic origins at a time, while multiple comparisons were corrected for by the Bonferroni correction, giving an adjusted significance level of 0.017
	Insignificant results are marked in bold font.
