# Supplementary material for: Growth reaction norms of domesticated, wild and hybrid Atlantic salmon families in response to differing social and physical environments
Source: BMC Evol Biol. 2013 Oct 28;13:234. doi: 10.1186/1471-2148-13-234 (PMC4231500; doi:10.1186/1471-2148-13-234)
Supplement: Additional file 8 — Model selection MCMCglmms. DIC comparisons of the random effect structure of the animal model, implemented by MCMCglmm, experiment I and II. [file 1471-2148-13-234-S8.xls]

## Sheet: 8
	Additional file 8: Model selection MCMCglmm
	Experiment	Treatment	Model	Origin		DIC	Δ DIC
	I	Mixed-strain	4.1	Farm	Animal + Tank	-1232.99	44.99
					Animal	-1188
			4.2	Hybrid	Animal + Tank	-813.406	6.3601
					Animal	-807.046
			4.3	Wild	Animal + Tank	-527.679	98.2698
					Animal	-429.409
	II	Hatchery control	4.4	Farm	Animal + Tank	-999.181	2.7252
					Animal	-996.456
			4.5	Hybrid	Animal + Tank	-650.165	9.6574
					Animal	-640.508
			4.6	Wild	Animal + Tank	-617.602	67.6377
					Animal	-549.965
		Restricted hatchery	4.7	Farm	Animal + Tank	-35.6131	18.725
					Animal	-16.8881
			4.8	Hybrid	Animal + Tank	-91.2893	19.0783
					Animal	-72.2109
			4.9	Wild	Animal + Tank	-165.321	5.4774
					Animal	-159.844
	Model selection of the random effect structure of the animal model, implemented by MCMCglmm,
	based upon DIC values. The selected structure is marked in bold.
