# Supplementary material for: Growth reaction norms of domesticated, wild and hybrid Atlantic salmon families in response to differing social and physical environments
Source: BMC Evol Biol. 2013 Oct 28;13:234. doi: 10.1186/1471-2148-13-234 (PMC4231500; doi:10.1186/1471-2148-13-234)
Supplement: Additional file 10 — Data set. Full data set supporting the results of this study, experiment I and II. [file 1471-2148-13-234-S10.xls]

## Sheet: Experiment I
Sample	Tank	Treatment	Group	Weight (g)	Length (cm)	Condition factor	Family	Origin	Smolt	Egg size (cm in diameter)	Excluded from growth comparisons
1	3	Mixed-strain	B	95	186	1.47633	9	Farm	Yes	0.61
2	3	Mixed-strain	B	32	142	1.1176	23	Wild	Yes	0.6
3	3	Mixed-strain	B	113	209	1.23777	19	Farm	Yes	0.6
4	3	Mixed-strain	B	51	161	1.22206	4	Hybrid	Yes	0.61
5	3	Mixed-strain	B	55	166	1.20237	10	Hybrid	Yes	0.63
6	3	Mixed-strain	B	23	124	1.20632	30	Wild	Yes	0.57
7	3	Mixed-strain	B	94	195	1.26772	3	Farm	Yes	0.61
8	3	Mixed-strain	B	18	112	1.2812	12	Hybrid	Yes	0.6
9	3	Mixed-strain	B	45	153	1.25643	21	Wild	Yes	0.61
10	3	Mixed-strain	B	46	160	1.12305	16	Hybrid	Yes	0.6
11	3	Mixed-strain	B	68	174	1.29081	4	Hybrid	Yes	0.61
12	3	Mixed-strain	B	67	181	1.1299	8	Hybrid	Yes	0.58
13	3	Mixed-strain	B	68	172	1.33636	6	Hybrid	Yes	0.58
14	3	Mixed-strain	B	59	171	1.17995	16	Hybrid	Yes	0.6
15	3	Mixed-strain	B	35	142	1.22237	22	Wild	Yes	0.61
16	3	Mixed-strain	B	66	176	1.21061	8	Hybrid	Yes	0.58
17	3	Mixed-strain	B	54	165	1.2021	14	Hybrid	Yes	0.58
18	3	Mixed-strain	B	39	150	1.15556	20	Hybrid	Yes	0.6
19	3	Mixed-strain	B	87	189	1.28865	17	Farm	Yes	0.6
20	3	Mixed-strain	B	67	177	1.20824	4	Hybrid	Yes	0.61
21	3	Mixed-strain	B	49	159	1.219	12	Hybrid	Yes	0.6
22	3	Mixed-strain	B	48	172	0.943313	6	Hybrid	Yes	0.58
23	3	Mixed-strain	B	49	156	1.29069	16	Hybrid	Yes	0.6
24	3	Mixed-strain	B	36	147	1.13331	23	Wild	Yes	0.6
25	3	Mixed-strain	B	82	138	3.12016	1	Farm	Yes	0.61	Yes
26	3	Mixed-strain	B	24	127	1.17166	26	Wild	Yes	0.53
27	3	Mixed-strain	B	65	173	1.25538	20	Hybrid	Yes	0.6
28	3	Mixed-strain	B	64	175	1.19417	8	Hybrid	Yes	0.58
29	3	Mixed-strain	B	82	191	1.17683	15	Farm	Yes	0.6
30	3	Mixed-strain	B	40	146	1.28529	23	Wild	Yes	0.6
31	3	Mixed-strain	B	42	131	1.86825	20	Hybrid	Yes	0.6	Yes
32	3	Mixed-strain	B	57	167	1.22384	6	Hybrid	Yes	0.58
33	3	Mixed-strain	B	16	111	1.16991	14	Hybrid	Yes	0.58
34	3	Mixed-strain	B	33	143	1.12851	22	Wild	Yes	0.61
35	3	Mixed-strain	B	29	187	0.443479	20	Hybrid	Yes	0.6
36	3	Mixed-strain	B	45	189	0.666541	9	Farm	Yes	0.61
37	3	Mixed-strain	B	77	180	1.3203	17	Farm	Yes	0.6
38	3	Mixed-strain	B	40	146	1.28529	16	Hybrid	Yes	0.6
39	3	Mixed-strain	B	36	143	1.2311	16	Hybrid	Yes	0.6
40	3	Mixed-strain	B	102	203	1.2193	1	Farm	Yes	0.61
41	3	Mixed-strain	B	26	128	1.23978	30	Wild	Yes	0.57
42	3	Mixed-strain	B	49	155	1.31583	2	Hybrid	Yes	0.61
43	3	Mixed-strain	B	131	217	1.28201	15	Farm	Yes	0.6
44	3	Mixed-strain	B	96	195	1.29469	17	Farm	Yes	0.6
45	3	Mixed-strain	B	55	168	1.15994	6	Hybrid	Yes	0.58
46	3	Mixed-strain	B	46	160	1.12305	12	Hybrid	Yes	0.6
47	3	Mixed-strain	B	50	158	1.26765	2	Hybrid	Yes	0.61
48	3	Mixed-strain	B	14	105	1.20937	30	Wild	Yes	0.57
49	3	Mixed-strain	B	36	138	1.36983	2	Hybrid	Yes	0.61
50	3	Mixed-strain	B	57	166	1.24609	12	Hybrid	Yes	0.6
51	3	Mixed-strain	B	48	158	1.21694	16	Hybrid	Yes	0.6
52	3	Mixed-strain	B	44	153	1.22851	4	Hybrid	Yes	0.61
53	3	Mixed-strain	B	101	203	1.20735	1	Farm	Yes	0.61
54	3	Mixed-strain	B	40	149	1.20921	20	Hybrid	Yes	0.6
55	3	Mixed-strain	B	14	106	1.17547	30	Wild	Yes	0.57
56	3	Mixed-strain	B	73	182	1.2109	1	Farm	Yes	0.61
57	3	Mixed-strain	B	119	211	1.26678	9	Farm	Yes	0.61
58	3	Mixed-strain	B	69	181	1.16363	8	Hybrid	Yes	0.58
59	3	Mixed-strain	B	59	164	1.33758	2	Hybrid	Yes	0.61
60	3	Mixed-strain	B	25	125	1.28	26	Wild	Yes	0.53
61	3	Mixed-strain	B	56	167	1.20237	4	Hybrid	Yes	0.61
62	3	Mixed-strain	B	59	171	1.17995	14	Hybrid	Yes	0.58
63	3	Mixed-strain	B	11	110	0.826446	28	Wild	Yes	0.56
64	3	Mixed-strain	B	58	175	1.08222	12	Hybrid	Yes	0.6
65	3	Mixed-strain	B	87	191	1.24859	9	Farm	Yes	0.61
66	3	Mixed-strain	B	79	183	1.28906	7	Farm	Yes	0.58
67	3	Mixed-strain	B	90	191	1.29164	9	Farm	Yes	0.61
68	3	Mixed-strain	B	60	169	1.24306	20	Hybrid	Yes	0.6
69	3	Mixed-strain	B	35	143	1.19691	21	Wild	Yes	0.61
70	3	Mixed-strain	B	36	145	1.18086	21	Wild	Yes	0.61
71	3	Mixed-strain	B	38	147	1.19628	23	Wild	Yes	0.6
72	3	Mixed-strain	B	25	126	1.24977	20	Hybrid	Yes	0.6
73	3	Mixed-strain	B	45	154	1.23211	14	Hybrid	Yes	0.58
74	3	Mixed-strain	B	99	195	1.33515	5	Farm	Yes	0.58
75	3	Mixed-strain	B	95	192	1.34221	17	Farm	Yes	0.6
76	3	Mixed-strain	B	77	183	1.25643	9	Farm	Yes	0.61
77	3	Mixed-strain	B	29	134	1.20527	27	Wild	Yes	0.57
78	3	Mixed-strain	B	55	163	1.26999	12	Hybrid	Yes	0.6
79	3	Mixed-strain	B	33	139	1.22877	4	Hybrid	Yes	0.61
80	3	Mixed-strain	B	22	119	1.30551	12	Hybrid	Yes	0.6
81	3	Mixed-strain	B	78	179	1.35999	11	Farm	Yes	0.6
82	3	Mixed-strain	B	90	196	1.19529	11	Farm	Yes	0.6
83	3	Mixed-strain	B	91	195	1.22726	3	Farm	Yes	0.61
84	3	Mixed-strain	B	58	167	1.24531	2	Hybrid	Yes	0.61
85	3	Mixed-strain	B	105	202	1.2739	5	Farm	Yes	0.58
86	3	Mixed-strain	B	25	124	1.31122	27	Wild	Yes	0.57
87	3	Mixed-strain	B	23	125	1.1776	29	Wild	Yes	0.57
88	3	Mixed-strain	B	16	117	0.998993	14	Hybrid	Yes	0.58
89	3	Mixed-strain	B	33	138	1.25567	30	Wild	Yes	0.57
90	3	Mixed-strain	B	21	116	1.34538	30	Wild	Yes	0.57
91	3	Mixed-strain	B	94	200	1.175	7	Farm	Yes	0.58
92	3	Mixed-strain	B	24	125	1.2288	22	Wild	Yes	0.61
93	3	Mixed-strain	B	95	194	1.30112	3	Farm	Yes	0.61
94	3	Mixed-strain	B	34	143	1.16271	22	Wild	Yes	0.61
95	3	Mixed-strain	B	106	212	1.1125	3	Farm	Yes	0.61
96	3	Mixed-strain	B	64	178	1.1348	10	Hybrid	Yes	0.63
97	3	Mixed-strain	B	11	94	1.32437	29	Wild	Yes	0.57
98	3	Mixed-strain	B	28	132	1.21741	26	Wild	Yes	0.53
99	3	Mixed-strain	B	96	198	1.23673	19	Farm	Yes	0.6
100	3	Mixed-strain	B	19	113	1.3168	30	Wild	Yes	0.57
101	3	Mixed-strain	B	49	150	1.45185	16	Hybrid	Yes	0.6
102	3	Mixed-strain	B	74	185	1.16874	9	Farm	Yes	0.61
103	3	Mixed-strain	B	58	167	1.24531	4	Hybrid	Yes	0.61
104	3	Mixed-strain	B	29	134	1.20527	27	Wild	Yes	0.57
105	3	Mixed-strain	B	56	163	1.29308	12	Hybrid	Yes	0.6
106	3	Mixed-strain	B	54	168	1.13885	3	Farm	Yes	0.61
107	3	Mixed-strain	B	67	176	1.22896	14	Hybrid	Yes	0.58
108	3	Mixed-strain	B	66	172	1.29706	11	Farm	Yes	0.6
109	3	Mixed-strain	B	50	158	1.26765	2	Hybrid	Yes	0.61
110	3	Mixed-strain	B	67	176	1.22896	6	Hybrid	Yes	0.58
111	3	Mixed-strain	B	76	188	1.14377	13	Farm	Yes	0.58
112	3	Mixed-strain	B	77	186	1.19661	5	Farm	Yes	0.58
113	3	Mixed-strain	B	59	170	1.2009	16	Hybrid	Yes	0.6
114	3	Mixed-strain	B	32	135	1.30061	27	Wild	Yes	0.57
115	3	Mixed-strain	B	65	174	1.23386	2	Hybrid	Yes	0.61
116	3	Mixed-strain	B	86	195	1.15983	7	Farm	Yes	0.58
117	3	Mixed-strain	B	118	206	1.34983	19	Farm	Yes	0.6
118	3	Mixed-strain	B	76	185	1.20032	19	Farm	Yes	0.6
119	3	Mixed-strain	B	73	194	0.99981	16	Hybrid	Yes	0.6
120	3	Mixed-strain	B	89	196	1.18201	1	Farm	Yes	0.61
121	3	Mixed-strain	B	41	150	1.21481	2	Hybrid	Yes	0.61
122	3	Mixed-strain	B	103	201	1.26838	19	Farm	Yes	0.6
123	3	Mixed-strain	B	101	201	1.24375	5	Farm	Yes	0.58
124	3	Mixed-strain	B	41	158	1.03947	18	Hybrid	Yes	0.61
125	3	Mixed-strain	B	39	145	1.27927	6	Hybrid	Yes	0.58
126	3	Mixed-strain	B	104	207	1.17253	3	Farm	Yes	0.61
127	3	Mixed-strain	B	85	189	1.25902	5	Farm	Yes	0.58
128	3	Mixed-strain	B	24	124	1.25877	22	Wild	Yes	0.61
129	3	Mixed-strain	B	33	139	1.22877	20	Hybrid	Yes	0.6
130	3	Mixed-strain	B	44	156	1.15899	23	Wild	Yes	0.6
131	3	Mixed-strain	B	98	203	1.17149	15	Farm	Yes	0.6
132	3	Mixed-strain	B	54	162	1.27013	18	Hybrid	Yes	0.61
133	3	Mixed-strain	B	80	188	1.20397	7	Farm	Yes	0.58
134	3	Mixed-strain	B	96	203	1.14758	19	Farm	Yes	0.6
135	3	Mixed-strain	B	92	194	1.26004	13	Farm	Yes	0.58
136	3	Mixed-strain	B	69	177	1.24431	10	Hybrid	Yes	0.63
137	3	Mixed-strain	B	47	154	1.28687	16	Hybrid	Yes	0.6
138	3	Mixed-strain	B	26	131	1.15654	22	Wild	Yes	0.61
139	3	Mixed-strain	B	85	192	1.20092	9	Farm	Yes	0.61
140	3	Mixed-strain	B	110	206	1.25832	17	Farm	Yes	0.6
141	3	Mixed-strain	B	65	176	1.19227	8	Hybrid	Yes	0.58
142	3	Mixed-strain	B	44	153	1.22851	18	Hybrid	Yes	0.61
143	3	Mixed-strain	B	30	136	1.19263	30	Wild	Yes	0.57
144	3	Mixed-strain	B	37	144	1.23912	26	Wild	Yes	0.53
145	3	Mixed-strain	B	58	167	1.24531	16	Hybrid	Yes	0.6
146	3	Mixed-strain	B	43	152	1.22444	4	Hybrid	Yes	0.61
147	3	Mixed-strain	B	28	131	1.2455	26	Wild	Yes	0.53
148	3	Mixed-strain	B	56	167	1.20237	8	Hybrid	Yes	0.58
149	3	Mixed-strain	B	86	194	1.17786	3	Farm	Yes	0.61
150	3	Mixed-strain	B	82	190	1.19551	17	Farm	Yes	0.6
151	3	Mixed-strain	B	50	156	1.31703	12	Hybrid	Yes	0.6
152	3	Mixed-strain	B	87	194	1.19155	13	Farm	Yes	0.58
153	3	Mixed-strain	B	57	166	1.24609	16	Hybrid	Yes	0.6
154	3	Mixed-strain	B	64	175	1.19417	10	Hybrid	Yes	0.63
155	3	Mixed-strain	B	185	244	1.27351	15	Farm	Yes	0.6
156	3	Mixed-strain	B	119	205	1.38129	15	Farm	Yes	0.6
157	3	Mixed-strain	B	50	152	1.42377	5	Farm	Yes	0.58	Yes
158	3	Mixed-strain	B	92	190	1.3413	1	Farm	Yes	0.61
159	3	Mixed-strain	B	41	151	1.19084	16	Hybrid	Yes	0.6
160	3	Mixed-strain	B	65	173	1.25538	8	Hybrid	Yes	0.58
161	3	Mixed-strain	B	136	219	1.29481	3	Farm	Yes	0.61
162	3	Mixed-strain	B	15	116	0.960987	27	Wild	Yes	0.57
163	3	Mixed-strain	B	42	151	1.21988	4	Hybrid	Yes	0.61
164	3	Mixed-strain	B	104	199	1.3197	19	Farm	Yes	0.6
165	3	Mixed-strain	B	22	124	1.15387	30	Wild	Yes	0.57
166	3	Mixed-strain	B	58	167	1.24531	16	Hybrid	Yes	0.6
167	3	Mixed-strain	B	58	169	1.20162	9	Farm	Yes	0.61
168	3	Mixed-strain	B	107	204	1.26036	19	Farm	Yes	0.6
169	3	Mixed-strain	B	85	178	1.50716	15	Farm	Yes	0.6	Yes
170	3	Mixed-strain	B	85	190	1.23925	3	Farm	Yes	0.61
171	3	Mixed-strain	B	59	168	1.2443	7	Farm	Yes	0.58
172	3	Mixed-strain	B	21	123	1.12851	23	Wild	Yes	0.6
173	3	Mixed-strain	B	71	179	1.23794	9	Farm	Yes	0.61
174	3	Mixed-strain	B	47	161	1.12621	10	Hybrid	Yes	0.63
175	3	Mixed-strain	B	84	191	1.20553	8	Hybrid	Yes	0.58
176	3	Mixed-strain	B	23	127	1.12284	23	Wild	Yes	0.6
177	3	Mixed-strain	B	94	199	1.1928	9	Farm	Yes	0.61
178	3	Mixed-strain	B	70	175	1.30612	2	Hybrid	Yes	0.61
179	3	Mixed-strain	B	45	153	1.25643	12	Hybrid	Yes	0.6
180	3	Mixed-strain	B	44	152	1.25292	4	Hybrid	Yes	0.61
181	3	Mixed-strain	B	43	152	1.22444	20	Hybrid	Yes	0.6
182	3	Mixed-strain	B	21	117	1.31118	13	Farm	Yes	0.58
183	3	Mixed-strain	B	32	136	1.27214	22	Wild	Yes	0.61
184	3	Mixed-strain	B	52	164	1.17889	16	Hybrid	Yes	0.6
185	3	Mixed-strain	B	66	173	1.27469	14	Hybrid	Yes	0.58
186	3	Mixed-strain	B	30	136	1.19263	29	Wild	Yes	0.57
187	3	Mixed-strain	B	34	141	1.21289	21	Wild	Yes	0.61
188	3	Mixed-strain	B	86	190	1.25383	19	Farm	Yes	0.6
189	3	Mixed-strain	B	141	221	1.3063	15	Farm	Yes	0.6
190	3	Mixed-strain	B	74	181	1.24795	17	Farm	Yes	0.6
191	3	Mixed-strain	B	80	189	1.18496	7	Farm	Yes	0.58
192	3	Mixed-strain	B	37	146	1.18889	21	Wild	Yes	0.61
193	3	Mixed-strain	B	23	123	1.23598	8	Hybrid	Yes	0.58
194	3	Mixed-strain	B	65	171	1.29995	2	Hybrid	Yes	0.61
195	3	Mixed-strain	B	80	186	1.24323	9	Farm	Yes	0.61
196	3	Mixed-strain	B	64	176	1.17393	8	Hybrid	Yes	0.58
197	3	Mixed-strain	B	33	142	1.15252	29	Wild	Yes	0.57
198	3	Mixed-strain	B	82	188	1.23407	4	Hybrid	Yes	0.61
199	3	Mixed-strain	B	57	167	1.22384	6	Hybrid	Yes	0.58
200	3	Mixed-strain	B	65	173	1.25538	4	Hybrid	Yes	0.61
201	3	Mixed-strain	B	138	225	1.21152	15	Farm	Yes	0.6
202	3	Mixed-strain	B	113	208	1.25571	17	Farm	Yes	0.6
203	3	Mixed-strain	B	96	192	1.35634	19	Farm	Yes	0.6
204	3	Mixed-strain	B	68	175	1.2688	16	Hybrid	Yes	0.6
205	3	Mixed-strain	B	51	160	1.24512	16	Hybrid	Yes	0.6
206	3	Mixed-strain	B	30	136	1.19263	26	Wild	Yes	0.53
207	3	Mixed-strain	B	12	100	1.2	18	Hybrid	Yes	0.61
208	3	Mixed-strain	B	46	155	1.23527	18	Hybrid	Yes	0.61
209	3	Mixed-strain	B	24	128	1.14441	22	Wild	Yes	0.61
210	3	Mixed-strain	B	55	164	1.2469	14	Hybrid	Yes	0.58
211	3	Mixed-strain	B	83	187	1.26927	9	Farm	Yes	0.61
212	3	Mixed-strain	B	69	179	1.20307	3	Farm	Yes	0.61
213	3	Mixed-strain	B	54	163	1.2469	14	Hybrid	Yes	0.58
214	3	Mixed-strain	B	51	162	1.19957	8	Hybrid	Yes	0.58
215	3	Mixed-strain	B	44	156	1.15899	16	Hybrid	Yes	0.6
216	3	Mixed-strain	B	16	110	1.2021	NA	NA	Yes	NA	Yes
217	3	Mixed-strain	B	54	173	1.04293	6	Hybrid	Yes	0.58
218	3	Mixed-strain	B	135	220	1.26784	5	Farm	Yes	0.58
219	3	Mixed-strain	B	34	141	1.21289	22	Wild	Yes	0.61
220	3	Mixed-strain	B	24	123	1.28972	21	Wild	Yes	0.61
221	3	Mixed-strain	B	64	172	1.25775	6	Hybrid	Yes	0.58
222	3	Mixed-strain	B	38	148	1.17219	22	Wild	Yes	0.61
223	3	Mixed-strain	B	77	179	1.34255	4	Hybrid	Yes	0.61
224	3	Mixed-strain	B	64	172	1.25775	18	Hybrid	Yes	0.61
225	3	Mixed-strain	B	33	144	1.10516	23	Wild	Yes	0.6
226	3	Mixed-strain	B	36	144	1.20563	4	Hybrid	Yes	0.61
227	3	Mixed-strain	B	88	193	1.22408	9	Farm	Yes	0.61
228	3	Mixed-strain	B	101	199	1.28163	9	Farm	Yes	0.61
229	3	Mixed-strain	B	76	189	1.12571	7	Farm	Yes	0.58
230	3	Mixed-strain	B	83	185	1.31088	14	Hybrid	Yes	0.58
231	3	Mixed-strain	B	110	203	1.31494	19	Farm	Yes	0.6
232	3	Mixed-strain	B	119	215	1.19738	3	Farm	Yes	0.61
233	3	Mixed-strain	B	92	206	1.05241	7	Farm	Yes	0.58
234	3	Mixed-strain	B	63	174	1.19589	6	Hybrid	Yes	0.58
235	3	Mixed-strain	B	48	160	1.17188	12	Hybrid	Yes	0.6
236	3	Mixed-strain	B	49	157	1.26618	12	Hybrid	Yes	0.6
237	3	Mixed-strain	B	77	189	1.14053	7	Farm	Yes	0.58
238	3	Mixed-strain	B	93	196	1.23514	13	Farm	Yes	0.58
239	3	Mixed-strain	B	62	171	1.23995	4	Hybrid	Yes	0.61
240	3	Mixed-strain	B	52	162	1.22309	20	Hybrid	Yes	0.6
241	3	Mixed-strain	B	76	185	1.20032	12	Hybrid	Yes	0.6
242	3	Mixed-strain	B	36	140	1.31195	14	Hybrid	Yes	0.58
243	3	Mixed-strain	B	84	190	1.22467	3	Farm	Yes	0.61
244	3	Mixed-strain	B	66	175	1.23149	10	Hybrid	Yes	0.63
245	3	Mixed-strain	B	70	186	1.08783	10	Hybrid	Yes	0.63
246	3	Mixed-strain	B	70	178	1.24119	14	Hybrid	Yes	0.58
247	3	Mixed-strain	B	56	165	1.24663	18	Hybrid	Yes	0.61
248	3	Mixed-strain	B	110	207	1.24017	NA	NA	Yes	NA	Yes
249	3	Mixed-strain	B	29	133	1.23266	30	Wild	Yes	0.57
250	3	Mixed-strain	B	36	144	1.20563	20	Hybrid	Yes	0.6
251	3	Mixed-strain	B	41	151	1.19084	4	Hybrid	Yes	0.61
252	3	Mixed-strain	B	64	178	1.1348	2	Hybrid	Yes	0.61
253	3	Mixed-strain	B	58	168	1.22321	4	Hybrid	Yes	0.61
254	3	Mixed-strain	B	94	196	1.24842	4	Hybrid	Yes	0.61
255	3	Mixed-strain	B	94	198	1.21097	13	Farm	Yes	0.58
256	3	Mixed-strain	B	115	206	1.31552	13	Farm	Yes	0.58
257	3	Mixed-strain	B	51	162	1.19957	6	Hybrid	Yes	0.58
258	3	Mixed-strain	B	57	169	1.1809	10	Hybrid	Yes	0.63
259	3	Mixed-strain	B	72	184	1.15579	7	Farm	Yes	0.58
260	3	Mixed-strain	B	29	134	1.20527	27	Wild	Yes	0.57
261	3	Mixed-strain	B	120	203	1.43448	19	Farm	Yes	0.6
262	3	Mixed-strain	B	43	152	1.22444	12	Hybrid	Yes	0.6
263	3	Mixed-strain	B	42	150	1.24444	2	Hybrid	Yes	0.61
264	3	Mixed-strain	B	18	114	1.21495	21	Wild	Yes	0.61
265	3	Mixed-strain	B	36	146	1.15676	21	Wild	Yes	0.61
266	3	Mixed-strain	B	51	163	1.17763	4	Hybrid	Yes	0.61
267	3	Mixed-strain	B	56	166	1.22423	6	Hybrid	Yes	0.58
268	3	Mixed-strain	B	43	153	1.20059	14	Hybrid	Yes	0.58
269	3	Mixed-strain	B	135	223	1.21736	15	Farm	Yes	0.6
270	3	Mixed-strain	B	66	174	1.25284	10	Hybrid	Yes	0.63
271	3	Mixed-strain	B	102	204	1.20146	5	Farm	Yes	0.58
272	3	Mixed-strain	B	46	155	1.23527	2	Hybrid	Yes	0.61
273	3	Mixed-strain	B	131	222	1.19733	15	Farm	Yes	0.6
274	3	Mixed-strain	B	47	159	1.16925	14	Hybrid	Yes	0.58
275	3	Mixed-strain	B	116	215	1.16719	13	Farm	Yes	0.58
276	3	Mixed-strain	B	138	224	1.22782	5	Farm	Yes	0.58
277	3	Mixed-strain	B	78	183	1.27274	17	Farm	Yes	0.6
278	3	Mixed-strain	B	67	174	1.27182	6	Hybrid	Yes	0.58
279	3	Mixed-strain	B	36	146	1.15676	23	Wild	Yes	0.6
280	3	Mixed-strain	B	33	139	1.22877	26	Wild	Yes	0.53
281	3	Mixed-strain	B	62	173	1.19744	13	Farm	Yes	0.58
282	3	Mixed-strain	B	45	154	1.23211	18	Hybrid	Yes	0.61
283	3	Mixed-strain	B	58	176	1.06387	18	Hybrid	Yes	0.61
284	3	Mixed-strain	B	42	154	1.14997	6	Hybrid	Yes	0.58
285	3	Mixed-strain	B	80	140	2.91545	19	Farm	Yes	0.6	Yes
286	3	Mixed-strain	B	42	151	1.21988	6	Hybrid	Yes	0.58
287	3	Mixed-strain	B	40	148	1.23389	22	Wild	Yes	0.61
288	3	Mixed-strain	B	22	122	1.21156	22	Wild	Yes	0.61
289	3	Mixed-strain	B	13	104	1.1557	27	Wild	Yes	0.57
290	3	Mixed-strain	B	56	169	1.16019	20	Hybrid	Yes	0.6
291	3	Mixed-strain	B	66	176	1.21061	2	Hybrid	Yes	0.61
292	3	Mixed-strain	B	74	179	1.29025	4	Hybrid	Yes	0.61
293	3	Mixed-strain	B	40	151	1.16179	4	Hybrid	Yes	0.61
294	3	Mixed-strain	B	32	137	1.24448	29	Wild	Yes	0.57
295	3	Mixed-strain	B	130	221	1.20439	3	Farm	Yes	0.61
296	3	Mixed-strain	B	103	200	1.2875	9	Farm	Yes	0.61
297	3	Mixed-strain	B	70	176	1.28399	17	Farm	Yes	0.6
298	3	Mixed-strain	B	72	181	1.21422	19	Farm	Yes	0.6
299	3	Mixed-strain	B	93	195	1.25424	1	Farm	Yes	0.61
300	3	Mixed-strain	B	85	189	1.25902	17	Farm	Yes	0.6
301	3	Mixed-strain	B	105	204	1.2368	13	Farm	Yes	0.58
302	3	Mixed-strain	B	98	201	1.20681	3	Farm	Yes	0.61
303	3	Mixed-strain	B	52	167	1.11649	10	Hybrid	Yes	0.63
304	3	Mixed-strain	B	93	193	1.29363	17	Farm	Yes	0.6
305	3	Mixed-strain	B	42	180	0.720165	14	Hybrid	Yes	0.58
306	3	Mixed-strain	B	106	202	1.28603	9	Farm	Yes	0.61
307	3	Mixed-strain	B	34	142	1.18745	16	Hybrid	Yes	0.6
308	3	Mixed-strain	B	12	101	1.16471	29	Wild	Yes	0.57
309	3	Mixed-strain	B	18	112	1.2812	29	Wild	Yes	0.57
310	3	Mixed-strain	B	42	149	1.26967	21	Wild	Yes	0.61
311	3	Mixed-strain	B	54	165	1.2021	14	Hybrid	Yes	0.58
312	3	Mixed-strain	B	44	156	1.15899	23	Wild	Yes	0.6
313	3	Mixed-strain	B	90	194	1.23264	1	Farm	Yes	0.61
314	3	Mixed-strain	B	54	178	0.957489	20	Hybrid	Yes	0.6
315	3	Mixed-strain	B	118	210	1.27416	3	Farm	Yes	0.61
316	3	Mixed-strain	B	43	155	1.15471	12	Hybrid	Yes	0.6
317	3	Mixed-strain	B	73	183	1.19116	17	Farm	Yes	0.6
318	3	Mixed-strain	B	106	204	1.24858	13	Farm	Yes	0.58
319	3	Mixed-strain	B	20	116	1.28132	16	Hybrid	Yes	0.6
320	3	Mixed-strain	B	39	147	1.22776	22	Wild	Yes	0.61
321	3	Mixed-strain	B	31	137	1.20559	18	Hybrid	Yes	0.61
322	3	Mixed-strain	B	68	177	1.22628	6	Hybrid	Yes	0.58
323	3	Mixed-strain	B	97	198	1.24961	11	Farm	Yes	0.6
324	3	Mixed-strain	B	61	171	1.21995	16	Hybrid	Yes	0.6
325	3	Mixed-strain	B	55	164	1.2469	16	Hybrid	Yes	0.6
326	3	Mixed-strain	B	13	103	1.18968	NA	NA	Yes	NA	Yes
327	3	Mixed-strain	B	102	204	1.20146	15	Farm	Yes	0.6
328	3	Mixed-strain	B	106	207	1.19507	1	Farm	Yes	0.61
329	3	Mixed-strain	B	33	138	1.25567	27	Wild	Yes	0.57
330	3	Mixed-strain	B	41	150	1.21481	4	Hybrid	Yes	0.61
331	3	Mixed-strain	B	23	122	1.26663	28	Wild	Yes	0.56
332	3	Mixed-strain	B	17	113	1.17819	NA	NA	Yes	NA	Yes
333	3	Mixed-strain	B	25	130	1.13792	NA	NA	Yes	NA	Yes
334	3	Mixed-strain	B	33	140	1.20262	28	Wild	Yes	0.56
335	3	Mixed-strain	B	53	167	1.13796	8	Hybrid	Yes	0.58
336	3	Mixed-strain	B	60	171	1.19995	20	Hybrid	Yes	0.6
337	3	Mixed-strain	B	64	175	1.19417	6	Hybrid	Yes	0.58
338	3	Mixed-strain	B	76	183	1.24011	19	Farm	Yes	0.6
339	3	Mixed-strain	B	66	178	1.17026	10	Hybrid	Yes	0.63
340	3	Mixed-strain	B	47	156	1.23801	12	Hybrid	Yes	0.6
341	3	Mixed-strain	B	110	205	1.27682	11	Farm	Yes	0.6
342	3	Mixed-strain	B	85	196	1.12889	7	Farm	Yes	0.58
343	3	Mixed-strain	B	100	203	1.1954	3	Farm	Yes	0.61
344	3	Mixed-strain	B	129	221	1.19512	5	Farm	Yes	0.58
345	3	Mixed-strain	B	29	135	1.17868	21	Wild	Yes	0.61
346	3	Mixed-strain	B	66	178	1.17026	20	Hybrid	Yes	0.6
347	3	Mixed-strain	B	164	234	1.27996	5	Farm	Yes	0.58
348	3	Mixed-strain	B	24	128	1.14441	28	Wild	Yes	0.56
349	3	Mixed-strain	B	133	219	1.26625	19	Farm	Yes	0.6
350	3	Mixed-strain	B	215	261	1.20925	NA	NA	Yes	NA	Yes
351	3	Mixed-strain	B	60	172	1.17914	NA	NA	Yes	NA	Yes
352	3	Mixed-strain	B	29	135	1.17868	NA	NA	Yes	NA	Yes
353	3	Mixed-strain	B	46	155	1.23527	20	Hybrid	Yes	0.6
354	3	Mixed-strain	B	46	157	1.18866	12	Hybrid	Yes	0.6
355	3	Mixed-strain	B	117	208	1.30016	11	Farm	Yes	0.6
356	3	Mixed-strain	B	86	193	1.19626	5	Farm	Yes	0.58
357	3	Mixed-strain	B	130	217	1.27223	15	Farm	Yes	0.6
358	3	Mixed-strain	B	143	229	1.19077	15	Farm	Yes	0.6
359	3	Mixed-strain	B	93	191	1.3347	6	Hybrid	Yes	0.58
360	3	Mixed-strain	B	90	193	1.2519	15	Farm	Yes	0.6
361	3	Mixed-strain	B	107	205	1.242	5	Farm	Yes	0.58
362	3	Mixed-strain	B	68	175	1.2688	2	Hybrid	Yes	0.61
363	3	Mixed-strain	B	49	146	1.57448	5	Farm	Yes	0.58	Yes
364	3	Mixed-strain	B	21	121	1.1854	21	Wild	Yes	0.61
365	3	Mixed-strain	B	159	235	1.22516	15	Farm	Yes	0.6
366	3	Mixed-strain	B	125	211	1.33065	11	Farm	Yes	0.6
367	3	Mixed-strain	B	72	178	1.27665	4	Hybrid	Yes	0.61
368	3	Mixed-strain	B	76	182	1.26066	17	Farm	Yes	0.6
369	3	Mixed-strain	B	64	172	1.25775	16	Hybrid	Yes	0.6
370	3	Mixed-strain	B	62	172	1.21845	12	Hybrid	Yes	0.6
371	3	Mixed-strain	B	76	182	1.26066	16	Hybrid	Yes	0.6
372	3	Mixed-strain	B	93	200	1.1625	3	Farm	Yes	0.61
373	3	Mixed-strain	B	57	176	1.04553	6	Hybrid	Yes	0.58
374	3	Mixed-strain	B	28	138	1.06542	23	Wild	Yes	0.6
375	3	Mixed-strain	B	67	178	1.188	17	Farm	Yes	0.6
376	3	Mixed-strain	B	28	133	1.19015	26	Wild	Yes	0.53
377	3	Mixed-strain	B	108	202	1.3103	1	Farm	Yes	0.61
378	3	Mixed-strain	B	104	199	1.3197	19	Farm	Yes	0.6
379	3	Mixed-strain	B	36	148	1.1105	21	Wild	Yes	0.61
380	3	Mixed-strain	B	68	175	1.2688	18	Hybrid	Yes	0.61
381	3	Mixed-strain	B	68	175	1.2688	6	Hybrid	Yes	0.58
382	3	Mixed-strain	B	122	215	1.22756	5	Farm	Yes	0.58
383	3	Mixed-strain	B	103	201	1.26838	19	Farm	Yes	0.6
384	3	Mixed-strain	B	65	174	1.23386	16	Hybrid	Yes	0.6
385	3	Mixed-strain	B	96	197	1.25566	17	Farm	Yes	0.6
386	3	Mixed-strain	B	92	199	1.16742	5	Farm	Yes	0.58
387	3	Mixed-strain	B	53	165	1.17984	16	Hybrid	Yes	0.6
388	3	Mixed-strain	B	100	201	1.23144	7	Farm	Yes	0.58
389	3	Mixed-strain	B	95	201	1.16986	8	Hybrid	Yes	0.58
390	3	Mixed-strain	B	129	216	1.28005	5	Farm	Yes	0.58
391	3	Mixed-strain	B	140	226	1.21284	5	Farm	Yes	0.58
392	3	Mixed-strain	B	133	220	1.24906	15	Farm	Yes	0.6
393	3	Mixed-strain	B	44	150	1.3037	2	Hybrid	Yes	0.61
394	3	Mixed-strain	B	78	186	1.21215	9	Farm	Yes	0.61
395	3	Mixed-strain	B	40	152	1.13901	20	Hybrid	Yes	0.6
396	3	Mixed-strain	B	68	176	1.2473	6	Hybrid	Yes	0.58
397	3	Mixed-strain	B	64	171	1.27995	6	Hybrid	Yes	0.58
398	3	Mixed-strain	B	46	158	1.16624	10	Hybrid	Yes	0.63
399	3	Mixed-strain	B	86	189	1.27383	13	Farm	Yes	0.58
400	3	Mixed-strain	B	102	202	1.2375	13	Farm	Yes	0.58
401	3	Mixed-strain	B	116	210	1.25256	NA	NA	Yes	NA	Yes
402	3	Mixed-strain	B	69	174	1.30979	NA	NA	Yes	NA	Yes
403	3	Mixed-strain	B	91	199	1.15473	NA	NA	Yes	NA	Yes
404	3	Mixed-strain	B	82	186	1.27431	NA	NA	Yes	NA	Yes
405	3	Mixed-strain	B	185	240	1.33825	NA	NA	Yes	NA	Yes
406	3	Mixed-strain	B	22	122	1.21156	NA	NA	Yes	NA	Yes
407	3	Mixed-strain	B	11	97	1.20525	NA	NA	Yes	NA	Yes
408	3	Mixed-strain	B	85	187	1.29985	NA	NA	Yes	NA	Yes
409	3	Mixed-strain	B	47	155	1.26213	NA	NA	Yes	NA	Yes
410	3	Mixed-strain	B	51	162	1.19957	NA	NA	Yes	NA	Yes
411	3	Mixed-strain	B	62	173	1.19744	NA	NA	Yes	NA	Yes
412	3	Mixed-strain	B	132	221	1.22292	NA	NA	Yes	NA	Yes
413	3	Mixed-strain	B	93	197	1.21642	NA	NA	Yes	NA	Yes
414	3	Mixed-strain	B	82	190	1.19551	NA	NA	Yes	NA	Yes
415	3	Mixed-strain	B	59	171	1.17995	NA	NA	Yes	NA	Yes
416	3	Mixed-strain	B	51	160	1.24512	NA	NA	Yes	NA	Yes
417	3	Mixed-strain	B	54	164	1.22423	NA	NA	Yes	NA	Yes
418	3	Mixed-strain	B	85	189	1.25902	NA	NA	Yes	NA	Yes
419	3	Mixed-strain	B	127	217	1.24287	NA	NA	Yes	NA	Yes
420	3	Mixed-strain	B	66	183	1.07694	NA	NA	Yes	NA	Yes
421	3	Mixed-strain	B	129	221	1.19512	NA	NA	Yes	NA	Yes
422	3	Mixed-strain	B	36	141	1.28424	NA	NA	Yes	NA	Yes
423	3	Mixed-strain	B	161	234	1.25655	NA	NA	Yes	NA	Yes
424	3	Mixed-strain	B	28	180	0.48011	NA	NA	Yes	NA	Yes
425	3	Mixed-strain	B	107	208	1.18903	NA	NA	Yes	NA	Yes
426	3	Mixed-strain	B	42	150	1.24444	22	Wild	Yes	0.61
427	3	Mixed-strain	B	72	182	1.19431	7	Farm	Yes	0.58
428	3	Mixed-strain	B	62	175	1.15685	8	Hybrid	Yes	0.58
429	3	Mixed-strain	B	47	156	1.23801	12	Hybrid	Yes	0.6
430	3	Mixed-strain	B	56	169	1.16019	10	Hybrid	Yes	0.63
431	3	Mixed-strain	B	98	204	1.15434	11	Farm	Yes	0.6
432	3	Mixed-strain	B	59	169	1.22234	14	Hybrid	Yes	0.58
433	3	Mixed-strain	B	91	197	1.19026	7	Farm	Yes	0.58
434	3	Mixed-strain	B	133	220	1.24906	19	Farm	Yes	0.6
435	3	Mixed-strain	B	87	194	1.19155	7	Farm	Yes	0.58
436	3	Mixed-strain	B	65	158	1.64794	13	Farm	Yes	0.58	Yes
437	3	Mixed-strain	B	138	226	1.19551	11	Farm	Yes	0.6
438	3	Mixed-strain	B	58	171	1.15995	8	Hybrid	Yes	0.58
439	3	Mixed-strain	B	111	206	1.26976	13	Farm	Yes	0.58
440	3	Mixed-strain	B	162	236	1.23248	15	Farm	Yes	0.6
441	3	Mixed-strain	B	43	151	1.24893	12	Hybrid	Yes	0.6
442	3	Mixed-strain	B	35	143	1.19691	21	Wild	Yes	0.61
443	3	Mixed-strain	B	62	176	1.13724	1	Farm	Yes	0.61
444	3	Mixed-strain	B	52	160	1.26953	20	Hybrid	Yes	0.6
445	3	Mixed-strain	B	69	182	1.14455	7	Farm	Yes	0.58
446	3	Mixed-strain	B	79	184	1.26816	9	Farm	Yes	0.61
447	3	Mixed-strain	B	92	193	1.27972	19	Farm	Yes	0.6
448	3	Mixed-strain	B	85	189	1.25902	7	Farm	Yes	0.58
449	3	Mixed-strain	B	32	138	1.21762	22	Wild	Yes	0.61
450	3	Mixed-strain	B	36	144	1.20563	28	Wild	Yes	0.56
451	3	Mixed-strain	B	31	138	1.17957	23	Wild	Yes	0.6
452	3	Mixed-strain	B	99	201	1.21912	19	Farm	Yes	0.6
453	3	Mixed-strain	B	46	154	1.25949	6	Hybrid	Yes	0.58
454	3	Mixed-strain	B	24	126	1.19977	20	Hybrid	Yes	0.6
455	3	Mixed-strain	B	40	151	1.16179	12	Hybrid	Yes	0.6
456	3	Mixed-strain	B	61	172	1.19879	4	Hybrid	Yes	0.61
457	3	Mixed-strain	B	81	185	1.27929	9	Farm	Yes	0.61
458	3	Mixed-strain	B	87	197	1.13794	7	Farm	Yes	0.58
459	3	Mixed-strain	B	26	128	1.23978	16	Hybrid	Yes	0.6
460	3	Mixed-strain	B	103	204	1.21324	17	Farm	Yes	0.6
461	3	Mixed-strain	B	16	112	1.13885	26	Wild	Yes	0.53
462	3	Mixed-strain	B	47	152	1.33834	19	Farm	Yes	0.6	Yes
463	3	Mixed-strain	B	43	154	1.17735	20	Hybrid	Yes	0.6
464	3	Mixed-strain	B	60	167	1.28826	2	Hybrid	Yes	0.61
465	3	Mixed-strain	B	85	192	1.20092	9	Farm	Yes	0.61
466	3	Mixed-strain	B	104	202	1.26177	3	Farm	Yes	0.61
467	3	Mixed-strain	B	46	158	1.16624	9	Farm	Yes	0.61
468	3	Mixed-strain	B	43	152	1.22444	14	Hybrid	Yes	0.58
469	3	Mixed-strain	B	65	175	1.21283	16	Hybrid	Yes	0.6
470	3	Mixed-strain	B	104	202	1.26177	11	Farm	Yes	0.6
471	3	Mixed-strain	B	71	179	1.23794	19	Farm	Yes	0.6
472	3	Mixed-strain	B	48	156	1.26435	4	Hybrid	Yes	0.61
473	3	Mixed-strain	B	59	168	1.2443	16	Hybrid	Yes	0.6
474	3	Mixed-strain	B	114	210	1.23097	11	Farm	Yes	0.6
475	3	Mixed-strain	B	25	130	1.13792	23	Wild	Yes	0.6
476	3	Mixed-strain	B	105	203	1.25517	5	Farm	Yes	0.58
477	3	Mixed-strain	B	11	96	1.24331	22	Wild	Yes	0.61
478	3	Mixed-strain	B	74	179	1.29025	7	Farm	Yes	0.58
479	3	Mixed-strain	B	66	172	1.29706	20	Hybrid	Yes	0.6
480	3	Mixed-strain	B	74	179	1.29025	17	Farm	Yes	0.6
481	3	Mixed-strain	B	66	173	1.27469	14	Hybrid	Yes	0.58
482	3	Mixed-strain	B	58	169	1.20162	8	Hybrid	Yes	0.58
483	3	Mixed-strain	B	75	181	1.26481	7	Farm	Yes	0.58
484	3	Mixed-strain	B	51	160	1.24512	2	Hybrid	Yes	0.61
485	3	Mixed-strain	B	100	208	1.11125	1	Farm	Yes	0.61
486	3	Mixed-strain	B	59	169	1.22234	16	Hybrid	Yes	0.6
487	3	Mixed-strain	B	132	212	1.38537	17	Farm	Yes	0.6
488	3	Mixed-strain	B	95	200	1.1875	7	Farm	Yes	0.58
489	3	Mixed-strain	B	27	129	1.25775	12	Hybrid	Yes	0.6
490	3	Mixed-strain	B	84	191	1.20553	17	Farm	Yes	0.6
491	3	Mixed-strain	B	77	185	1.21612	8	Hybrid	Yes	0.58
492	3	Mixed-strain	B	87	156	2.29164	12	Hybrid	Yes	0.6	Yes
493	3	Mixed-strain	B	104	207	1.17253	3	Farm	Yes	0.61
494	3	Mixed-strain	B	56	170	1.13983	7	Farm	Yes	0.58
495	3	Mixed-strain	B	63	173	1.21675	20	Hybrid	Yes	0.6
496	3	Mixed-strain	B	21	119	1.24617	18	Hybrid	Yes	0.61
497	3	Mixed-strain	B	35	141	1.24856	21	Wild	Yes	0.61
498	3	Mixed-strain	B	32	139	1.19153	23	Wild	Yes	0.6
499	3	Mixed-strain	B	13	95	1.51626	20	Hybrid	Yes	0.6
500	3	Mixed-strain	B	36	142	1.2573	22	Wild	Yes	0.61
501	4	Mixed-strain	B	27	123	1.45094	27	Wild	Yes	0.57
502	4	Mixed-strain	B	49	168	1.0334	2	Hybrid	Yes	0.61
503	4	Mixed-strain	B	48	159	1.19413	18	Hybrid	Yes	0.61
504	4	Mixed-strain	B	60	172	1.17914	8	Hybrid	Yes	0.58
505	4	Mixed-strain	B	69	181	1.16363	8	Hybrid	Yes	0.58
506	4	Mixed-strain	B	32	137	1.24448	29	Wild	Yes	0.57
507	4	Mixed-strain	B	74	183	1.20748	6	Hybrid	Yes	0.58
508	4	Mixed-strain	B	76	184	1.22	1	Farm	Yes	0.61
509	4	Mixed-strain	B	112	207	1.26272	19	Farm	Yes	0.6
510	4	Mixed-strain	B	20	119	1.18683	30	Wild	Yes	0.57
511	4	Mixed-strain	B	30	134	1.24683	22	Wild	Yes	0.61
512	4	Mixed-strain	B	156	235	1.20205	15	Farm	Yes	0.6
513	4	Mixed-strain	B	9	93	1.11891	27	Wild	Yes	0.57
514	4	Mixed-strain	B	29	132	1.26089	20	Hybrid	Yes	0.6
515	4	Mixed-strain	B	88	189	1.30346	17	Farm	Yes	0.6
516	4	Mixed-strain	B	69	179	1.20307	8	Hybrid	Yes	0.58
517	4	Mixed-strain	B	43	151	1.24893	18	Hybrid	Yes	0.61
518	4	Mixed-strain	B	42	149	1.26967	18	Hybrid	Yes	0.61
519	4	Mixed-strain	B	57	166	1.24609	20	Hybrid	Yes	0.6
520	4	Mixed-strain	B	70	175	1.30612	17	Farm	Yes	0.6
521	4	Mixed-strain	B	162	232	1.29733	11	Farm	Yes	0.6
522	4	Mixed-strain	B	21	122	1.15648	21	Wild	Yes	0.61
523	4	Mixed-strain	B	9	95	1.04972	30	Wild	Yes	0.57
524	4	Mixed-strain	B	61	173	1.17813	18	Hybrid	Yes	0.61
525	4	Mixed-strain	B	75	186	1.16553	9	Farm	Yes	0.61
526	4	Mixed-strain	B	65	176	1.19227	1	Farm	Yes	0.61
527	4	Mixed-strain	B	27	129	1.25775	20	Hybrid	Yes	0.6
528	4	Mixed-strain	B	24	124	1.25877	29	Wild	Yes	0.57
529	4	Mixed-strain	B	42	150	1.24444	18	Hybrid	Yes	0.61
530	4	Mixed-strain	B	60	173	1.15881	8	Hybrid	Yes	0.58
531	4	Mixed-strain	B	67	177	1.20824	11	Farm	Yes	0.6
532	4	Mixed-strain	B	71	178	1.25892	17	Farm	Yes	0.6
533	4	Mixed-strain	B	72	183	1.17484	17	Farm	Yes	0.6
534	4	Mixed-strain	B	84	187	1.28456	7	Farm	Yes	0.58
535	4	Mixed-strain	B	32	138	1.21762	22	Wild	Yes	0.61
536	4	Mixed-strain	B	102	196	1.35467	17	Farm	Yes	0.6
537	4	Mixed-strain	B	32	137	1.24448	29	Wild	Yes	0.57
538	4	Mixed-strain	B	67	173	1.29401	2	Hybrid	Yes	0.61
539	4	Mixed-strain	B	69	178	1.22346	16	Hybrid	Yes	0.6
540	4	Mixed-strain	B	55	167	1.1809	14	Hybrid	Yes	0.58
541	4	Mixed-strain	B	79	184	1.26816	17	Farm	Yes	0.6
542	4	Mixed-strain	B	64	171	1.27995	18	Hybrid	Yes	0.61
543	4	Mixed-strain	B	56	165	1.24663	10	Hybrid	Yes	0.63
544	4	Mixed-strain	B	77	182	1.27725	17	Farm	Yes	0.6
545	4	Mixed-strain	B	36	144	1.20563	18	Hybrid	Yes	0.61
546	4	Mixed-strain	B	111	209	1.21586	5	Farm	Yes	0.58
547	4	Mixed-strain	B	141	224	1.25451	15	Farm	Yes	0.6
548	4	Mixed-strain	B	97	198	1.24961	17	Farm	Yes	0.6
549	4	Mixed-strain	B	42	147	1.3222	27	Wild	Yes	0.57
550	4	Mixed-strain	B	35	142	1.22237	21	Wild	Yes	0.61
551	4	Mixed-strain	B	47	156	1.23801	2	Hybrid	Yes	0.61
552	4	Mixed-strain	B	39	146	1.25316	20	Hybrid	Yes	0.6
553	4	Mixed-strain	B	69	172	1.35601	2	Hybrid	Yes	0.61
554	4	Mixed-strain	B	29	131	1.28998	22	Wild	Yes	0.61
555	4	Mixed-strain	B	84	192	1.18679	16	Hybrid	Yes	0.6
556	4	Mixed-strain	B	78	185	1.23191	7	Farm	Yes	0.58
557	4	Mixed-strain	B	86	186	1.33647	17	Farm	Yes	0.6
558	4	Mixed-strain	B	74	185	1.16874	7	Farm	Yes	0.58
559	4	Mixed-strain	B	33	140	1.20262	23	Wild	Yes	0.6
560	4	Mixed-strain	B	72	173	1.39057	14	Hybrid	Yes	0.58
561	4	Mixed-strain	B	23	122	1.26663	18	Hybrid	Yes	0.61
562	4	Mixed-strain	B	65	175	1.21283	10	Hybrid	Yes	0.63
563	4	Mixed-strain	B	113	208	1.25571	19	Farm	Yes	0.6
564	4	Mixed-strain	B	46	156	1.21167	2	Hybrid	Yes	0.61
565	4	Mixed-strain	B	120	218	1.15828	15	Farm	Yes	0.6
566	4	Mixed-strain	B	62	170	1.26196	6	Hybrid	Yes	0.58
567	4	Mixed-strain	B	36	146	1.15676	23	Wild	Yes	0.6
568	4	Mixed-strain	B	33	139	1.22877	22	Wild	Yes	0.61
569	4	Mixed-strain	B	72	183	1.17484	8	Hybrid	Yes	0.58
570	4	Mixed-strain	B	87	194	1.19155	19	Farm	Yes	0.6
571	4	Mixed-strain	B	133	214	1.3571	19	Farm	Yes	0.6
572	4	Mixed-strain	B	103	207	1.16125	3	Farm	Yes	0.61
573	4	Mixed-strain	B	25	127	1.22047	27	Wild	Yes	0.57
574	4	Mixed-strain	B	22	121	1.24184	26	Wild	Yes	0.53
575	4	Mixed-strain	B	8	94	0.963178	29	Wild	Yes	0.57
576	4	Mixed-strain	B	20	118	1.21726	21	Wild	Yes	0.61
577	4	Mixed-strain	B	32	139	1.19153	23	Wild	Yes	0.6
578	4	Mixed-strain	B	56	168	1.18103	6	Hybrid	Yes	0.58
579	4	Mixed-strain	B	107	201	1.31764	17	Farm	Yes	0.6
580	4	Mixed-strain	B	98	199	1.24356	1	Farm	Yes	0.61
581	4	Mixed-strain	B	88	191	1.26294	3	Farm	Yes	0.61
582	4	Mixed-strain	B	85	188	1.27922	9	Farm	Yes	0.61
583	4	Mixed-strain	B	53	163	1.22381	8	Hybrid	Yes	0.58
584	4	Mixed-strain	B	42	148	1.29558	22	Wild	Yes	0.61
585	4	Mixed-strain	B	47	161	1.12621	8	Hybrid	Yes	0.58
586	4	Mixed-strain	B	40	146	1.28529	26	Wild	Yes	0.53
587	4	Mixed-strain	B	51	156	1.34337	18	Hybrid	Yes	0.61
588	4	Mixed-strain	B	111	211	1.18161	19	Farm	Yes	0.6
589	4	Mixed-strain	B	101	200	1.2625	1	Farm	Yes	0.61
590	4	Mixed-strain	B	57	169	1.1809	8	Hybrid	Yes	0.58
591	4	Mixed-strain	B	27	136	1.07336	27	Wild	Yes	0.57
592	4	Mixed-strain	B	99	201	1.21912	3	Farm	Yes	0.61
593	4	Mixed-strain	B	86	191	1.23424	9	Farm	Yes	0.61
594	4	Mixed-strain	B	64	172	1.25775	6	Hybrid	Yes	0.58
595	4	Mixed-strain	B	44	152	1.25292	2	Hybrid	Yes	0.61
596	4	Mixed-strain	B	26	126	1.29976	21	Wild	Yes	0.61
597	4	Mixed-strain	B	69	178	1.22346	7	Farm	Yes	0.58
598	4	Mixed-strain	B	71	178	1.25892	7	Farm	Yes	0.58
599	4	Mixed-strain	B	61	169	1.26377	14	Hybrid	Yes	0.58
600	4	Mixed-strain	B	65	171	1.29995	2	Hybrid	Yes	0.61
601	4	Mixed-strain	B	83	192	1.17267	3	Farm	Yes	0.61
602	4	Mixed-strain	B	93	194	1.27373	1	Farm	Yes	0.61
603	4	Mixed-strain	B	84	186	1.30539	6	Hybrid	Yes	0.58
604	4	Mixed-strain	B	53	162	1.24661	10	Hybrid	Yes	0.63
605	4	Mixed-strain	B	42	145	1.37767	27	Wild	Yes	0.57
606	4	Mixed-strain	B	41	151	1.19084	20	Hybrid	Yes	0.6
607	4	Mixed-strain	B	94	198	1.21097	8	Hybrid	Yes	0.58
608	4	Mixed-strain	B	58	169	1.20162	10	Hybrid	Yes	0.63
609	4	Mixed-strain	B	72	181	1.21422	7	Farm	Yes	0.58
610	4	Mixed-strain	B	39	146	1.25316	23	Wild	Yes	0.6
611	4	Mixed-strain	B	43	149	1.2999	12	Hybrid	Yes	0.6
612	4	Mixed-strain	B	48	158	1.21694	8	Hybrid	Yes	0.58
613	4	Mixed-strain	B	17	113	1.17819	27	Wild	Yes	0.57
614	4	Mixed-strain	B	23	123	1.23598	20	Hybrid	Yes	0.6
615	4	Mixed-strain	B	13	102	1.22502	18	Hybrid	Yes	0.61
616	4	Mixed-strain	B	39	144	1.3061	26	Wild	Yes	0.53
617	4	Mixed-strain	B	51	166	1.11493	10	Hybrid	Yes	0.63
618	4	Mixed-strain	B	63	170	1.28231	2	Hybrid	Yes	0.61
619	4	Mixed-strain	B	38	145	1.24646	23	Wild	Yes	0.6
620	4	Mixed-strain	B	69	176	1.26564	4	Hybrid	Yes	0.61
621	4	Mixed-strain	B	114	212	1.19646	3	Farm	Yes	0.61
622	4	Mixed-strain	B	77	184	1.23605	7	Farm	Yes	0.58
623	4	Mixed-strain	B	54	162	1.27013	6	Hybrid	Yes	0.58
624	4	Mixed-strain	B	29	131	1.28998	23	Wild	Yes	0.6
625	4	Mixed-strain	B	137	217	1.34073	11	Farm	Yes	0.6
626	4	Mixed-strain	B	99	197	1.2949	1	Farm	Yes	0.61
627	4	Mixed-strain	B	89	195	1.20029	7	Farm	Yes	0.58
628	4	Mixed-strain	B	97	199	1.23087	13	Farm	Yes	0.58
629	4	Mixed-strain	B	19	114	1.28245	27	Wild	Yes	0.57
630	4	Mixed-strain	B	43	151	1.24893	20	Hybrid	Yes	0.6
631	4	Mixed-strain	B	12	101	1.16471	30	Wild	Yes	0.57
632	4	Mixed-strain	B	29	133	1.23266	29	Wild	Yes	0.57
633	4	Mixed-strain	B	24	123	1.28972	26	Wild	Yes	0.53
634	4	Mixed-strain	B	44	151	1.27797	16	Hybrid	Yes	0.6
635	4	Mixed-strain	B	19	115	1.24928	27	Wild	Yes	0.57
636	4	Mixed-strain	B	55	159	1.36827	20	Hybrid	Yes	0.6
637	4	Mixed-strain	B	70	194	0.958722	4	Hybrid	Yes	0.61
638	4	Mixed-strain	B	96	201	1.18218	3	Farm	Yes	0.61
639	4	Mixed-strain	B	64	170	1.30267	16	Hybrid	Yes	0.6
640	4	Mixed-strain	B	100	204	1.1779	13	Farm	Yes	0.58
641	4	Mixed-strain	B	64	176	1.17393	10	Hybrid	Yes	0.63
642	4	Mixed-strain	B	104	189	1.54045	15	Farm	Yes	0.6	Yes
643	4	Mixed-strain	B	79	184	1.26816	19	Farm	Yes	0.6
644	4	Mixed-strain	B	110	203	1.31494	19	Farm	Yes	0.6
645	4	Mixed-strain	B	91	196	1.20857	3	Farm	Yes	0.61
646	4	Mixed-strain	B	109	205	1.26522	9	Farm	Yes	0.61
647	4	Mixed-strain	B	51	159	1.26876	18	Hybrid	Yes	0.61
648	4	Mixed-strain	B	40	150	1.18519	6	Hybrid	Yes	0.58
649	4	Mixed-strain	B	13	103	1.18968	30	Wild	Yes	0.57
650	4	Mixed-strain	B	14	104	1.24459	22	Wild	Yes	0.61
651	4	Mixed-strain	B	8	93	0.994583	21	Wild	Yes	0.61
652	4	Mixed-strain	B	88	195	1.1868	19	Farm	Yes	0.6
653	4	Mixed-strain	B	91	196	1.20857	7	Farm	Yes	0.58
654	4	Mixed-strain	B	74	183	1.20748	3	Farm	Yes	0.61
655	4	Mixed-strain	B	62	170	1.26196	8	Hybrid	Yes	0.58
656	4	Mixed-strain	B	51	160	1.24512	8	Hybrid	Yes	0.58
657	4	Mixed-strain	B	73	180	1.25171	10	Hybrid	Yes	0.63
658	4	Mixed-strain	B	61	174	1.15793	10	Hybrid	Yes	0.63
659	4	Mixed-strain	B	104	203	1.24321	9	Farm	Yes	0.61
660	4	Mixed-strain	B	51	162	1.19957	10	Hybrid	Yes	0.63
661	4	Mixed-strain	B	60	169	1.24306	4	Hybrid	Yes	0.61
662	4	Mixed-strain	B	49	156	1.29069	4	Hybrid	Yes	0.61
663	4	Mixed-strain	B	33	141	1.17722	18	Hybrid	Yes	0.61
664	4	Mixed-strain	B	30	138	1.14152	16	Hybrid	Yes	0.6
665	4	Mixed-strain	B	25	124	1.31122	30	Wild	Yes	0.57
666	4	Mixed-strain	B	100	197	1.30798	19	Farm	Yes	0.6
667	4	Mixed-strain	B	41	148	1.26473	4	Hybrid	Yes	0.61
668	4	Mixed-strain	B	82	185	1.29509	17	Farm	Yes	0.6
669	4	Mixed-strain	B	54	167	1.15943	4	Hybrid	Yes	0.61
670	4	Mixed-strain	B	66	174	1.25284	6	Hybrid	Yes	0.58
671	4	Mixed-strain	B	46	157	1.18866	16	Hybrid	Yes	0.6
672	4	Mixed-strain	B	51	163	1.17763	4	Hybrid	Yes	0.61
673	4	Mixed-strain	B	33	142	1.15252	21	Wild	Yes	0.61
674	4	Mixed-strain	B	47	155	1.26213	18	Hybrid	Yes	0.61
675	4	Mixed-strain	B	18	116	1.15318	16	Hybrid	Yes	0.6
676	4	Mixed-strain	B	35	138	1.33177	20	Hybrid	Yes	0.6
677	4	Mixed-strain	B	22	123	1.18224	30	Wild	Yes	0.57
678	4	Mixed-strain	B	12	95	1.39962	21	Wild	Yes	0.61
679	4	Mixed-strain	B	58	169	1.20162	20	Hybrid	Yes	0.6
680	4	Mixed-strain	B	69	176	1.26564	NA	NA	Yes	NA	Yes
681	4	Mixed-strain	B	90	191	1.29164	19	Farm	Yes	0.6
682	4	Mixed-strain	B	147	233	1.16212	3	Farm	Yes	0.61
683	4	Mixed-strain	B	111	205	1.28843	7	Farm	Yes	0.58
684	4	Mixed-strain	B	80	183	1.30538	17	Farm	Yes	0.6
685	4	Mixed-strain	B	64	170	1.30267	4	Hybrid	Yes	0.61
686	4	Mixed-strain	B	93	195	1.25424	9	Farm	Yes	0.61
687	4	Mixed-strain	B	19	114	1.28245	26	Wild	Yes	0.53
688	4	Mixed-strain	B	36	155	0.966735	2	Hybrid	Yes	0.61
689	4	Mixed-strain	B	99	202	1.20111	3	Farm	Yes	0.61
690	4	Mixed-strain	B	50	159	1.24388	16	Hybrid	Yes	0.6
691	4	Mixed-strain	B	78	183	1.27274	2	Hybrid	Yes	0.61
692	4	Mixed-strain	B	14	106	1.17547	26	Wild	Yes	0.53
693	4	Mixed-strain	B	84	190	1.22467	9	Farm	Yes	0.61
694	4	Mixed-strain	B	41	145	1.34487	2	Hybrid	Yes	0.61
695	4	Mixed-strain	B	30	136	1.19263	16	Hybrid	Yes	0.6
696	4	Mixed-strain	B	23	123	1.23598	26	Wild	Yes	0.53
697	4	Mixed-strain	B	13	105	1.12299	21	Wild	Yes	0.61
698	4	Mixed-strain	B	52	158	1.31835	14	Hybrid	Yes	0.58
699	4	Mixed-strain	B	101	203	1.20735	9	Farm	Yes	0.61
700	4	Mixed-strain	B	85	190	1.23925	3	Farm	Yes	0.61
701	4	Mixed-strain	B	25	127	1.22047	23	Wild	Yes	0.6
702	4	Mixed-strain	B	67	175	1.25015	4	Hybrid	Yes	0.61
703	4	Mixed-strain	B	75	178	1.32985	5	Farm	Yes	0.58	Yes
704	4	Mixed-strain	B	99	197	1.2949	7	Farm	Yes	0.58
705	4	Mixed-strain	B	109	209	1.19395	7	Farm	Yes	0.58
706	4	Mixed-strain	B	112	205	1.30004	17	Farm	Yes	0.6
707	4	Mixed-strain	B	31	135	1.25997	30	Wild	Yes	0.57
708	4	Mixed-strain	B	73	181	1.23108	11	Farm	Yes	0.6
709	4	Mixed-strain	B	64	172	1.25775	14	Hybrid	Yes	0.58
710	4	Mixed-strain	B	36	186	0.559453	2	Hybrid	Yes	0.61
711	4	Mixed-strain	B	51	161	1.22206	14	Hybrid	Yes	0.58
712	4	Mixed-strain	B	156	236	1.18683	15	Farm	Yes	0.6
713	4	Mixed-strain	B	37	144	1.23912	11	Farm	Yes	0.6
714	4	Mixed-strain	B	106	200	1.325	1	Farm	Yes	0.61
715	4	Mixed-strain	B	51	160	1.24512	18	Hybrid	Yes	0.61
716	4	Mixed-strain	B	71	171	1.41994	4	Hybrid	Yes	0.61
717	4	Mixed-strain	B	46	155	1.23527	14	Hybrid	Yes	0.58
718	4	Mixed-strain	B	19	115	1.24928	29	Wild	Yes	0.57
719	4	Mixed-strain	B	74	178	1.31211	2	Hybrid	Yes	0.61
720	4	Mixed-strain	B	35	142	1.22237	29	Wild	Yes	0.57
721	4	Mixed-strain	B	34	140	1.23907	23	Wild	Yes	0.6
722	4	Mixed-strain	B	109	209	1.19395	13	Farm	Yes	0.58
723	4	Mixed-strain	B	87	190	1.26841	19	Farm	Yes	0.6
724	4	Mixed-strain	B	91	194	1.24634	7	Farm	Yes	0.58
725	4	Mixed-strain	B	52	163	1.20072	10	Hybrid	Yes	0.63
726	4	Mixed-strain	B	98	196	1.30154	9	Farm	Yes	0.61
727	4	Mixed-strain	B	40	149	1.20921	30	Wild	Yes	0.57
728	4	Mixed-strain	B	50	157	1.29203	6	Hybrid	Yes	0.58
729	4	Mixed-strain	B	49	158	1.2423	16	Hybrid	Yes	0.6
730	4	Mixed-strain	B	41	147	1.29072	18	Hybrid	Yes	0.61
731	4	Mixed-strain	B	111	205	1.28843	1	Farm	Yes	0.61
732	4	Mixed-strain	B	74	179	1.29025	12	Hybrid	Yes	0.6
733	4	Mixed-strain	B	65	174	1.23386	8	Hybrid	Yes	0.58
734	4	Mixed-strain	B	28	131	1.2455	27	Wild	Yes	0.57
735	4	Mixed-strain	B	126	203	1.5062	11	Farm	Yes	0.6
736	4	Mixed-strain	B	24	125	1.2288	30	Wild	Yes	0.57
737	4	Mixed-strain	B	111	204	1.30747	19	Farm	Yes	0.6
738	4	Mixed-strain	B	65	171	1.29995	2	Hybrid	Yes	0.61
739	4	Mixed-strain	B	52	165	1.15758	20	Hybrid	Yes	0.6
740	4	Mixed-strain	B	26	122	1.43184	21	Wild	Yes	0.61
741	4	Mixed-strain	B	19	117	1.1863	29	Wild	Yes	0.57
742	4	Mixed-strain	B	11	102	1.03655	28	Wild	Yes	0.56
743	4	Mixed-strain	B	70	176	1.28399	2	Hybrid	Yes	0.61
744	4	Mixed-strain	B	137	225	1.20274	15	Farm	Yes	0.6
745	4	Mixed-strain	B	101	200	1.2625	19	Farm	Yes	0.6
746	4	Mixed-strain	B	92	192	1.29982	6	Hybrid	Yes	0.58
747	4	Mixed-strain	B	70	178	1.24119	10	Hybrid	Yes	0.63
748	4	Mixed-strain	B	73	182	1.2109	16	Hybrid	Yes	0.6
749	4	Mixed-strain	B	89	188	1.33942	3	Farm	Yes	0.61
750	4	Mixed-strain	B	102	200	1.275	19	Farm	Yes	0.6
751	4	Mixed-strain	B	131	217	1.28201	15	Farm	Yes	0.6
752	4	Mixed-strain	B	33	140	1.20262	23	Wild	Yes	0.6
753	4	Mixed-strain	B	52	160	1.26953	6	Hybrid	Yes	0.58
754	4	Mixed-strain	B	38	138	1.44593	1	Farm	Yes	0.61	Yes
755	4	Mixed-strain	B	36	143	1.2311	27	Wild	Yes	0.57
756	4	Mixed-strain	B	100	201	1.23144	1	Farm	Yes	0.61
757	4	Mixed-strain	B	61	167	1.30973	16	Hybrid	Yes	0.6
758	4	Mixed-strain	B	59	165	1.31341	2	Hybrid	Yes	0.61
759	4	Mixed-strain	B	98	202	1.18897	7	Farm	Yes	0.58
760	4	Mixed-strain	B	92	196	1.22185	9	Farm	Yes	0.61
761	4	Mixed-strain	B	67	172	1.31671	2	Hybrid	Yes	0.61
762	4	Mixed-strain	B	31	136	1.23238	22	Wild	Yes	0.61
763	4	Mixed-strain	B	16	106	1.34339	21	Wild	Yes	0.61
764	4	Mixed-strain	B	25	128	1.19209	28	Wild	Yes	0.56
765	4	Mixed-strain	B	14	100	1.4	30	Wild	Yes	0.57
766	4	Mixed-strain	B	52	156	1.36971	2	Hybrid	Yes	0.61
767	4	Mixed-strain	B	26	125	1.3312	16	Hybrid	Yes	0.6
768	4	Mixed-strain	B	24	125	1.2288	30	Wild	Yes	0.57
769	4	Mixed-strain	B	11	95	1.28299	29	Wild	Yes	0.57
770	4	Mixed-strain	B	88	189	1.30346	17	Farm	Yes	0.6
771	4	Mixed-strain	B	90	193	1.2519	9	Farm	Yes	0.61
772	4	Mixed-strain	B	104	201	1.28069	5	Farm	Yes	0.58
773	4	Mixed-strain	B	106	201	1.30532	19	Farm	Yes	0.6
774	4	Mixed-strain	B	77	185	1.21612	3	Farm	Yes	0.61
775	4	Mixed-strain	B	60	170	1.22125	10	Hybrid	Yes	0.63
776	4	Mixed-strain	B	82	180	1.40604	5	Farm	Yes	0.58
777	4	Mixed-strain	B	58	165	1.29115	20	Hybrid	Yes	0.6
778	4	Mixed-strain	B	38	142	1.32715	26	Wild	Yes	0.53
779	4	Mixed-strain	B	20	114	1.34994	21	Wild	Yes	0.61
780	4	Mixed-strain	B	49	158	1.2423	2	Hybrid	Yes	0.61
781	4	Mixed-strain	B	52	160	1.26953	14	Hybrid	Yes	0.58
782	4	Mixed-strain	B	41	148	1.26473	23	Wild	Yes	0.6
783	4	Mixed-strain	B	49	157	1.26618	18	Hybrid	Yes	0.61
784	4	Mixed-strain	B	37	144	1.23912	18	Hybrid	Yes	0.61
785	4	Mixed-strain	B	17	106	1.42735	29	Wild	Yes	0.57
786	4	Mixed-strain	B	14	101	1.35883	30	Wild	Yes	0.57
787	4	Mixed-strain	B	13	105	1.12299	23	Wild	Yes	0.6
788	4	Mixed-strain	B	8	94	0.963178	28	Wild	Yes	0.56
789	4	Mixed-strain	B	27	126	1.34975	26	Wild	Yes	0.53
790	4	Mixed-strain	B	40	146	1.28529	22	Wild	Yes	0.61
791	4	Mixed-strain	B	54	166	1.18051	6	Hybrid	Yes	0.58
792	4	Mixed-strain	B	39	156	1.02728	22	Wild	Yes	0.61
793	4	Mixed-strain	B	90	194	1.23264	5	Farm	Yes	0.58
794	4	Mixed-strain	B	59	169	1.22234	16	Hybrid	Yes	0.6
795	4	Mixed-strain	B	74	182	1.22749	1	Farm	Yes	0.61
796	4	Mixed-strain	B	49	160	1.19629	8	Hybrid	Yes	0.58
797	4	Mixed-strain	B	55	167	1.1809	10	Hybrid	Yes	0.63
798	4	Mixed-strain	B	66	173	1.27469	2	Hybrid	Yes	0.61
799	4	Mixed-strain	B	174	242	1.22773	15	Farm	Yes	0.6
800	4	Mixed-strain	B	104	205	1.20718	9	Farm	Yes	0.61
801	4	Mixed-strain	B	70	175	1.30612	12	Hybrid	Yes	0.6
802	4	Mixed-strain	B	86	194	1.17786	1	Farm	Yes	0.61
803	4	Mixed-strain	B	30	132	1.30437	29	Wild	Yes	0.57
804	4	Mixed-strain	B	26	129	1.21117	27	Wild	Yes	0.57
805	4	Mixed-strain	B	34	145	1.11526	4	Hybrid	Yes	0.61
806	4	Mixed-strain	B	33	142	1.15252	18	Hybrid	Yes	0.61
807	4	Mixed-strain	B	32	143	1.09431	10	Hybrid	Yes	0.63
808	4	Mixed-strain	B	48	156	1.26435	2	Hybrid	Yes	0.61
809	4	Mixed-strain	B	18	123	0.967291	22	Wild	Yes	0.61
810	4	Mixed-strain	B	18	114	1.21495	21	Wild	Yes	0.61
811	4	Mixed-strain	B	13	104	1.1557	30	Wild	Yes	0.57
812	4	Mixed-strain	B	11	106	0.923581	22	Wild	Yes	0.61
813	4	Mixed-strain	B	107	204	1.26036	19	Farm	Yes	0.6
814	4	Mixed-strain	B	28	130	1.27447	27	Wild	Yes	0.57
815	4	Mixed-strain	B	87	193	1.21017	3	Farm	Yes	0.61
816	4	Mixed-strain	B	109	206	1.24688	19	Farm	Yes	0.6
817	4	Mixed-strain	B	74	185	1.16874	13	Farm	Yes	0.58
818	4	Mixed-strain	B	57	164	1.29224	16	Hybrid	Yes	0.6
819	4	Mixed-strain	B	49	158	1.2423	20	Hybrid	Yes	0.6
820	4	Mixed-strain	B	44	155	1.18156	10	Hybrid	Yes	0.63
821	4	Mixed-strain	B	34	142	1.18745	6	Hybrid	Yes	0.58
822	4	Mixed-strain	B	45	152	1.28139	22	Wild	Yes	0.61
823	4	Mixed-strain	B	42	148	1.29558	4	Hybrid	Yes	0.61
824	4	Mixed-strain	B	28	133	1.19015	23	Wild	Yes	0.6
825	4	Mixed-strain	B	33	139	1.22877	21	Wild	Yes	0.61
826	4	Mixed-strain	B	24	123	1.28972	29	Wild	Yes	0.57
827	4	Mixed-strain	B	20	116	1.28132	30	Wild	Yes	0.57
828	4	Mixed-strain	B	20	116	1.28132	30	Wild	Yes	0.57
829	4	Mixed-strain	B	23	120	1.33102	26	Wild	Yes	0.53
830	4	Mixed-strain	B	16	107	1.30608	27	Wild	Yes	0.57
831	4	Mixed-strain	B	17	110	1.27724	21	Wild	Yes	0.61
832	4	Mixed-strain	B	15	104	1.33349	30	Wild	Yes	0.57
833	4	Mixed-strain	B	12	99	1.23673	23	Wild	Yes	0.6
834	4	Mixed-strain	B	15	105	1.29576	14	Hybrid	Yes	0.58
835	4	Mixed-strain	B	12	103	1.09817	30	Wild	Yes	0.57
836	4	Mixed-strain	B	58	167	1.24531	12	Hybrid	Yes	0.6
837	4	Mixed-strain	B	93	196	1.23514	3	Farm	Yes	0.61
838	4	Mixed-strain	B	60	167	1.28826	6	Hybrid	Yes	0.58
839	4	Mixed-strain	B	56	164	1.26957	12	Hybrid	Yes	0.6
840	4	Mixed-strain	B	42	154	1.14997	10	Hybrid	Yes	0.63
841	4	Mixed-strain	B	116	209	1.27063	5	Farm	Yes	0.58
842	4	Mixed-strain	B	41	150	1.21481	20	Hybrid	Yes	0.6
843	4	Mixed-strain	B	58	167	1.24531	20	Hybrid	Yes	0.6
844	4	Mixed-strain	B	70	167	1.50296	13	Farm	Yes	0.58	Yes
845	4	Mixed-strain	B	29	134	1.20527	27	Wild	Yes	0.57
846	4	Mixed-strain	B	63	169	1.30521	17	Farm	Yes	0.6
847	4	Mixed-strain	B	79	185	1.2477	1	Farm	Yes	0.61
848	4	Mixed-strain	B	85	190	1.23925	7	Farm	Yes	0.58
849	4	Mixed-strain	B	73	180	1.25171	7	Farm	Yes	0.58
850	4	Mixed-strain	B	59	176	1.08222	6	Hybrid	Yes	0.58
851	4	Mixed-strain	B	90	192	1.27157	9	Farm	Yes	0.61
852	4	Mixed-strain	B	29	137	1.12781	21	Wild	Yes	0.61
853	4	Mixed-strain	B	41	150	1.21481	16	Hybrid	Yes	0.6
854	4	Mixed-strain	B	42	150	1.24444	12	Hybrid	Yes	0.6
855	4	Mixed-strain	B	51	164	1.15622	20	Hybrid	Yes	0.6
856	4	Mixed-strain	B	22	124	1.15387	29	Wild	Yes	0.57
857	4	Mixed-strain	B	31	134	1.28839	29	Wild	Yes	0.57
858	4	Mixed-strain	B	38	146	1.22103	22	Wild	Yes	0.61
859	4	Mixed-strain	B	32	137	1.24448	27	Wild	Yes	0.57
860	4	Mixed-strain	B	29	133	1.23266	27	Wild	Yes	0.57
861	4	Mixed-strain	B	24	125	1.2288	29	Wild	Yes	0.57
862	4	Mixed-strain	B	35	143	1.19691	18	Hybrid	Yes	0.61
863	4	Mixed-strain	B	46	155	1.23527	18	Hybrid	Yes	0.61
864	4	Mixed-strain	B	101	196	1.34138	1	Farm	Yes	0.61
865	4	Mixed-strain	B	82	180	1.40604	4	Hybrid	Yes	0.61
866	4	Mixed-strain	B	103	200	1.2875	1	Farm	Yes	0.61
867	4	Mixed-strain	B	92	196	1.22185	3	Farm	Yes	0.61
868	4	Mixed-strain	B	65	174	1.23386	14	Hybrid	Yes	0.58
869	4	Mixed-strain	B	44	152	1.25292	2	Hybrid	Yes	0.61
870	4	Mixed-strain	B	51	159	1.26876	18	Hybrid	Yes	0.61
871	4	Mixed-strain	B	36	144	1.20563	18	Hybrid	Yes	0.61
872	4	Mixed-strain	B	31	136	1.23238	22	Wild	Yes	0.61
873	4	Mixed-strain	B	21	118	1.27812	29	Wild	Yes	0.57
874	4	Mixed-strain	B	26	126	1.29976	26	Wild	Yes	0.53
875	4	Mixed-strain	B	22	116	1.40945	30	Wild	Yes	0.57
876	4	Mixed-strain	B	31	135	1.25997	22	Wild	Yes	0.61
877	4	Mixed-strain	B	17	110	1.27724	22	Wild	Yes	0.61
878	4	Mixed-strain	B	10	96	1.13028	30	Wild	Yes	0.57
879	4	Mixed-strain	B	11	99	1.13367	21	Wild	Yes	0.61
880	4	Mixed-strain	B	39	149	1.17898	21	Wild	Yes	0.61
881	4	Mixed-strain	B	44	152	1.25292	18	Hybrid	Yes	0.61
882	4	Mixed-strain	B	29	132	1.26089	22	Wild	Yes	0.61
883	4	Mixed-strain	B	94	195	1.26772	11	Farm	Yes	0.6
884	4	Mixed-strain	B	119	211	1.26678	5	Farm	Yes	0.58
885	4	Mixed-strain	B	96	196	1.27498	13	Farm	Yes	0.58
886	4	Mixed-strain	B	86	189	1.27383	5	Farm	Yes	0.58
887	4	Mixed-strain	B	143	224	1.27231	1	Farm	Yes	0.61
888	4	Mixed-strain	B	116	211	1.23484	11	Farm	Yes	0.6
889	4	Mixed-strain	B	79	183	1.28906	17	Farm	Yes	0.6
890	4	Mixed-strain	B	124	212	1.30141	19	Farm	Yes	0.6
891	4	Mixed-strain	B	37	192	0.522755	12	Hybrid	Yes	0.6
892	4	Mixed-strain	B	72	183	1.17484	8	Hybrid	Yes	0.58
893	4	Mixed-strain	B	54	158	1.36906	22	Wild	Yes	0.61
894	4	Mixed-strain	B	47	154	1.28687	4	Hybrid	Yes	0.61
895	4	Mixed-strain	B	25	128	1.19209	30	Wild	Yes	0.57
896	4	Mixed-strain	B	54	166	1.18051	20	Hybrid	Yes	0.6
897	4	Mixed-strain	B	82	189	1.21459	5	Farm	Yes	0.58
898	4	Mixed-strain	B	141	222	1.28872	15	Farm	Yes	0.6
899	4	Mixed-strain	B	52	162	1.22309	20	Hybrid	Yes	0.6
900	4	Mixed-strain	B	73	178	1.29438	6	Hybrid	Yes	0.58
901	4	Mixed-strain	B	31	141	1.10587	23	Wild	Yes	0.6
902	4	Mixed-strain	B	100	198	1.28826	1	Farm	Yes	0.61
903	4	Mixed-strain	B	68	177	1.22628	7	Farm	Yes	0.58
904	4	Mixed-strain	B	49	162	1.15253	10	Hybrid	Yes	0.63
905	4	Mixed-strain	B	46	155	1.23527	21	Wild	Yes	0.61
906	4	Mixed-strain	B	33	135	1.34126	16	Hybrid	Yes	0.6
907	4	Mixed-strain	B	55	168	1.15994	16	Hybrid	Yes	0.6
908	4	Mixed-strain	B	37	144	1.23912	22	Wild	Yes	0.61
909	4	Mixed-strain	B	12	95	1.39962	27	Wild	Yes	0.57
910	4	Mixed-strain	B	48	156	1.26435	2	Hybrid	Yes	0.61
911	4	Mixed-strain	B	58	169	1.20162	18	Hybrid	Yes	0.61
912	4	Mixed-strain	B	37	142	1.29222	21	Wild	Yes	0.61
913	4	Mixed-strain	B	126	216	1.25029	13	Farm	Yes	0.58
914	4	Mixed-strain	B	69	176	1.26564	2	Hybrid	Yes	0.61
915	4	Mixed-strain	B	32	138	1.21762	16	Hybrid	Yes	0.6
916	4	Mixed-strain	B	54	160	1.31836	18	Hybrid	Yes	0.61
917	4	Mixed-strain	B	69	180	1.18313	8	Hybrid	Yes	0.58
918	4	Mixed-strain	B	64	170	1.30267	2	Hybrid	Yes	0.61
919	4	Mixed-strain	B	36	145	1.18086	14	Hybrid	Yes	0.58
920	4	Mixed-strain	B	85	194	1.16416	1	Farm	Yes	0.61
921	4	Mixed-strain	B	52	165	1.15758	10	Hybrid	Yes	0.63
922	4	Mixed-strain	B	84	183	1.37065	17	Farm	Yes	0.6
923	4	Mixed-strain	B	50	157	1.29203	18	Hybrid	Yes	0.61
924	4	Mixed-strain	B	56	166	1.22423	10	Hybrid	Yes	0.63
925	4	Mixed-strain	B	49	146	1.57448	11	Farm	Yes	0.6	Yes
926	4	Mixed-strain	B	50	161	1.1981	8	Hybrid	Yes	0.58
927	4	Mixed-strain	B	40	152	1.13901	8	Hybrid	Yes	0.58
928	4	Mixed-strain	B	43	151	1.24893	22	Wild	Yes	0.61
929	4	Mixed-strain	B	52	164	1.17889	10	Hybrid	Yes	0.63
930	4	Mixed-strain	B	30	136	1.19263	22	Wild	Yes	0.61
931	4	Mixed-strain	B	35	143	1.19691	23	Wild	Yes	0.6
932	4	Mixed-strain	B	28	131	1.2455	18	Hybrid	Yes	0.61
933	4	Mixed-strain	B	17	106	1.42735	21	Wild	Yes	0.61
934	4	Mixed-strain	B	15	104	1.33349	30	Wild	Yes	0.57
935	4	Mixed-strain	B	31	138	1.17957	29	Wild	Yes	0.57
936	4	Mixed-strain	B	44	156	1.15899	4	Hybrid	Yes	0.61
937	4	Mixed-strain	B	63	166	1.37726	7	Farm	Yes	0.58	Yes
938	4	Mixed-strain	B	71	177	1.28038	19	Farm	Yes	0.6
939	4	Mixed-strain	B	117	212	1.22794	3	Farm	Yes	0.61
940	4	Mixed-strain	B	102	200	1.275	11	Farm	Yes	0.6
941	4	Mixed-strain	B	67	177	1.20824	20	Hybrid	Yes	0.6
942	4	Mixed-strain	B	68	180	1.16598	8	Hybrid	Yes	0.58
943	4	Mixed-strain	B	80	182	1.32701	4	Hybrid	Yes	0.61
944	4	Mixed-strain	B	86	189	1.27383	19	Farm	Yes	0.6
945	4	Mixed-strain	B	71	180	1.21742	8	Hybrid	Yes	0.58
946	4	Mixed-strain	B	62	174	1.17691	10	Hybrid	Yes	0.63
947	4	Mixed-strain	B	43	150	1.27407	12	Hybrid	Yes	0.6
948	4	Mixed-strain	B	45	156	1.18533	14	Hybrid	Yes	0.58
949	4	Mixed-strain	B	29	131	1.28998	22	Wild	Yes	0.61
950	4	Mixed-strain	B	25	128	1.19209	NA	NA	Yes	NA	Yes
951	4	Mixed-strain	B	31	134	1.28839	27	Wild	Yes	0.57
952	4	Mixed-strain	B	22	120	1.27315	21	Wild	Yes	0.61
953	4	Mixed-strain	B	19	113	1.3168	30	Wild	Yes	0.57
954	4	Mixed-strain	B	13	103	1.18968	23	Wild	Yes	0.6
955	4	Mixed-strain	B	41	149	1.23944	4	Hybrid	Yes	0.61
956	4	Mixed-strain	B	109	205	1.26522	17	Farm	Yes	0.6
957	4	Mixed-strain	B	99	196	1.31482	19	Farm	Yes	0.6
958	4	Mixed-strain	B	59	168	1.2443	7	Farm	Yes	0.58
959	4	Mixed-strain	B	81	186	1.25877	3	Farm	Yes	0.61
960	4	Mixed-strain	B	63	171	1.25995	8	Hybrid	Yes	0.58
961	4	Mixed-strain	B	67	175	1.25015	19	Farm	Yes	0.6
962	4	Mixed-strain	B	60	169	1.24306	4	Hybrid	Yes	0.61
963	4	Mixed-strain	B	40	149	1.20921	18	Hybrid	Yes	0.61
964	4	Mixed-strain	B	53	163	1.22381	14	Hybrid	Yes	0.58
965	4	Mixed-strain	B	36	144	1.20563	23	Wild	Yes	0.6
966	4	Mixed-strain	B	40	150	1.18519	12	Hybrid	Yes	0.6
967	4	Mixed-strain	B	45	155	1.20842	18	Hybrid	Yes	0.61
968	4	Mixed-strain	B	21	119	1.24617	30	Wild	Yes	0.57
969	4	Mixed-strain	B	18	114	1.21495	23	Wild	Yes	0.6
970	4	Mixed-strain	B	25	127	1.22047	21	Wild	Yes	0.61
971	4	Mixed-strain	B	95	195	1.28121	3	Farm	Yes	0.61
972	4	Mixed-strain	B	110	210	1.18778	3	Farm	Yes	0.61
973	4	Mixed-strain	B	58	170	1.18054	8	Hybrid	Yes	0.58
974	4	Mixed-strain	B	95	195	1.28121	1	Farm	Yes	0.61
975	4	Mixed-strain	B	14	105	1.20937	22	Wild	Yes	0.61
976	4	Mixed-strain	B	58	165	1.29115	2	Hybrid	Yes	0.61
977	4	Mixed-strain	B	51	160	1.24512	20	Hybrid	Yes	0.6
978	4	Mixed-strain	B	70	179	1.2205	1	Farm	Yes	0.61
979	4	Mixed-strain	B	110	205	1.27682	3	Farm	Yes	0.61
980	4	Mixed-strain	B	64	175	1.19417	10	Hybrid	Yes	0.63
981	4	Mixed-strain	B	44	146	1.41382	13	Farm	Yes	0.58
982	4	Mixed-strain	B	92	196	1.22185	1	Farm	Yes	0.61
983	4	Mixed-strain	B	43	155	1.15471	10	Hybrid	Yes	0.63
984	4	Mixed-strain	B	142	220	1.33358	19	Farm	Yes	0.6
985	4	Mixed-strain	B	34	139	1.266	22	Wild	Yes	0.61
986	4	Mixed-strain	B	36	145	1.18086	16	Hybrid	Yes	0.6
987	4	Mixed-strain	B	40	151	1.16179	12	Hybrid	Yes	0.6
988	4	Mixed-strain	B	31	136	1.23238	22	Wild	Yes	0.61
989	4	Mixed-strain	B	25	122	1.37677	4	Hybrid	Yes	0.61
990	4	Mixed-strain	B	24	126	1.19977	27	Wild	Yes	0.57
991	4	Mixed-strain	B	60	167	1.28826	18	Hybrid	Yes	0.61
992	4	Mixed-strain	B	29	134	1.20527	30	Wild	Yes	0.57
993	4	Mixed-strain	B	16	109	1.23549	8	Hybrid	Yes	0.58
994	4	Mixed-strain	B	28	130	1.27447	27	Wild	Yes	0.57
995	4	Mixed-strain	B	105	200	1.3125	9	Farm	Yes	0.61
996	4	Mixed-strain	B	44	155	1.18156	14	Hybrid	Yes	0.58
997	4	Mixed-strain	B	71	166	1.55215	15	Farm	Yes	0.6	Yes
998	4	Mixed-strain	B	104	209	1.13919	5	Farm	Yes	0.58
999	4	Mixed-strain	B	47	155	1.26213	14	Hybrid	Yes	0.58
1000	4	Mixed-strain	B	108	202	1.3103	17	Farm	Yes	0.6
1001	1	Mixed-strain	A	20	120	1.15741	23	Wild	Yes	0.6
1002	1	Mixed-strain	A	19	115	1.24928	26	Wild	Yes	0.53
1003	1	Mixed-strain	A	29	134	1.20527	21	Wild	Yes	0.61
1004	1	Mixed-strain	A	29	131	1.28998	22	Wild	Yes	0.61
1005	1	Mixed-strain	A	59	164	1.33758	2	Hybrid	Yes	0.61
1006	1	Mixed-strain	A	51	160	1.24512	20	Hybrid	Yes	0.6
1007	1	Mixed-strain	A	54	161	1.29395	2	Hybrid	Yes	0.61
1008	1	Mixed-strain	A	32	137	1.24448	21	Wild	Yes	0.61
1009	1	Mixed-strain	A	57	167	1.22384	17	Farm	Yes	0.6
1010	1	Mixed-strain	A	95	199	1.20549	3	Farm	Yes	0.61
1011	1	Mixed-strain	A	101	200	1.2625	5	Farm	Yes	0.58
1012	1	Mixed-strain	A	103	204	1.21324	13	Farm	Yes	0.58
1013	1	Mixed-strain	A	74	183	1.20748	1	Farm	Yes	0.61
1014	1	Mixed-strain	A	137	220	1.28663	15	Farm	Yes	0.6
1015	1	Mixed-strain	A	74	178	1.31211	17	Farm	Yes	0.6
1016	1	Mixed-strain	A	81	187	1.23868	19	Farm	Yes	0.6
1017	1	Mixed-strain	A	127	220	1.19271	13	Farm	Yes	0.58
1018	1	Mixed-strain	A	102	205	1.18396	7	Farm	Yes	0.58
1019	1	Mixed-strain	A	49	158	1.2423	6	Hybrid	Yes	0.58
1020	1	Mixed-strain	A	31	136	1.23238	26	Wild	Yes	0.53
1021	1	Mixed-strain	A	25	124	1.31122	27	Wild	Yes	0.57
1022	1	Mixed-strain	A	14	108	1.11137	23	Wild	Yes	0.6
1023	1	Mixed-strain	A	22	120	1.27315	14	Hybrid	Yes	0.58
1024	1	Mixed-strain	A	27	134	1.12215	16	Hybrid	Yes	0.6
1025	1	Mixed-strain	A	80	187	1.22339	13	Farm	Yes	0.58
1026	1	Mixed-strain	A	62	172	1.21845	10	Hybrid	Yes	0.63
1027	1	Mixed-strain	A	91	195	1.22726	13	Farm	Yes	0.58
1028	1	Mixed-strain	A	65	172	1.2774	4	Hybrid	Yes	0.61
1029	1	Mixed-strain	A	88	194	1.20525	19	Farm	Yes	0.6
1030	1	Mixed-strain	A	98	202	1.18897	19	Farm	Yes	0.6
1031	1	Mixed-strain	A	151	226	1.30813	15	Farm	Yes	0.6
1032	1	Mixed-strain	A	31	135	1.25997	26	Wild	Yes	0.53
1033	1	Mixed-strain	A	60	165	1.33567	2	Hybrid	Yes	0.61
1034	1	Mixed-strain	A	40	148	1.23389	16	Hybrid	Yes	0.6
1035	1	Mixed-strain	A	67	174	1.27182	16	Hybrid	Yes	0.6
1036	1	Mixed-strain	A	84	195	1.13286	15	Farm	Yes	0.6
1037	1	Mixed-strain	A	42	149	1.26967	26	Wild	Yes	0.53
1038	1	Mixed-strain	A	107	205	1.242	1	Farm	Yes	0.61
1039	1	Mixed-strain	A	98	204	1.15434	3	Farm	Yes	0.61
1040	1	Mixed-strain	A	52	162	1.22309	12	Hybrid	Yes	0.6
1041	1	Mixed-strain	A	100	204	1.1779	1	Farm	Yes	0.61
1042	1	Mixed-strain	A	35	143	1.19691	16	Hybrid	Yes	0.6
1043	1	Mixed-strain	A	67	175	1.25015	4	Hybrid	Yes	0.61
1044	1	Mixed-strain	A	28	130	1.27447	27	Wild	Yes	0.57
1045	1	Mixed-strain	A	68	173	1.31332	12	Hybrid	Yes	0.6
1046	1	Mixed-strain	A	63	171	1.25995	6	Hybrid	Yes	0.58
1047	1	Mixed-strain	A	90	191	1.29164	15	Farm	Yes	0.6
1048	1	Mixed-strain	A	19	114	1.28245	29	Wild	Yes	0.57
1049	1	Mixed-strain	A	16	108	1.27013	24	Wild	Yes	0.58
1050	1	Mixed-strain	A	18	110	1.35237	30	Wild	Yes	0.57
1051	1	Mixed-strain	A	24	127	1.17166	22	Wild	Yes	0.61
1052	1	Mixed-strain	A	144	226	1.24749	15	Farm	Yes	0.6
1053	1	Mixed-strain	A	57	168	1.20212	8	Hybrid	Yes	0.58
1054	1	Mixed-strain	A	113	207	1.27399	5	Farm	Yes	0.58
1055	1	Mixed-strain	A	91	195	1.22726	11	Farm	Yes	0.6
1056	1	Mixed-strain	A	181	249	1.17241	15	Farm	Yes	0.6
1057	1	Mixed-strain	A	62	171	1.23995	1	Farm	Yes	0.61
1058	1	Mixed-strain	A	81	184	1.30026	9	Farm	Yes	0.61
1059	1	Mixed-strain	A	51	159	1.26876	14	Hybrid	Yes	0.58
1060	1	Mixed-strain	A	59	169	1.22234	8	Hybrid	Yes	0.58
1061	1	Mixed-strain	A	57	161	1.36583	14	Hybrid	Yes	0.58
1062	1	Mixed-strain	A	56	165	1.24663	16	Hybrid	Yes	0.6
1063	1	Mixed-strain	A	95	193	1.32145	17	Farm	Yes	0.6
1064	1	Mixed-strain	A	34	141	1.21289	4	Hybrid	Yes	0.61
1065	1	Mixed-strain	A	61	167	1.30973	6	Hybrid	Yes	0.58
1066	1	Mixed-strain	A	44	153	1.22851	18	Hybrid	Yes	0.61
1067	1	Mixed-strain	A	52	159	1.29364	17	Farm	Yes	0.6
1068	1	Mixed-strain	A	21	120	1.21528	30	Wild	Yes	0.57
1069	1	Mixed-strain	A	12	99	1.23673	30	Wild	Yes	0.57
1070	1	Mixed-strain	A	57	162	1.34069	14	Hybrid	Yes	0.58
1071	1	Mixed-strain	A	121	209	1.3254	11	Farm	Yes	0.6
1072	1	Mixed-strain	A	22	141	0.784811	30	Wild	Yes	0.57
1073	1	Mixed-strain	A	64	170	1.30267	20	Hybrid	Yes	0.6
1074	1	Mixed-strain	A	78	179	1.35999	10	Hybrid	Yes	0.63
1075	1	Mixed-strain	A	107	204	1.26036	1	Farm	Yes	0.61
1076	1	Mixed-strain	A	35	142	1.22237	22	Wild	Yes	0.61
1077	1	Mixed-strain	A	52	164	1.17889	23	Wild	Yes	0.6
1078	1	Mixed-strain	A	59	167	1.26678	14	Hybrid	Yes	0.58
1079	1	Mixed-strain	A	54	164	1.22423	16	Hybrid	Yes	0.6
1080	1	Mixed-strain	A	121	214	1.23465	13	Farm	Yes	0.58
1081	1	Mixed-strain	A	37	142	1.29222	27	Wild	Yes	0.57
1082	1	Mixed-strain	A	70	174	1.32877	17	Farm	Yes	0.6
1083	1	Mixed-strain	A	66	176	1.21061	9	Farm	Yes	0.61
1084	1	Mixed-strain	A	65	170	1.32302	4	Hybrid	Yes	0.61
1085	1	Mixed-strain	A	77	179	1.34255	2	Hybrid	Yes	0.61
1086	1	Mixed-strain	A	45	151	1.30702	12	Hybrid	Yes	0.6
1087	1	Mixed-strain	A	29	130	1.31998	29	Wild	Yes	0.57
1088	1	Mixed-strain	A	26	126	1.29976	30	Wild	Yes	0.57
1089	1	Mixed-strain	A	70	176	1.28399	17	Farm	Yes	0.6
1090	1	Mixed-strain	A	77	185	1.21612	3	Farm	Yes	0.61
1091	1	Mixed-strain	A	47	159	1.16925	10	Hybrid	Yes	0.63
1092	1	Mixed-strain	A	41	158	1.03947	18	Hybrid	Yes	0.61
1093	1	Mixed-strain	A	56	165	1.24663	4	Hybrid	Yes	0.61
1094	1	Mixed-strain	A	116	212	1.21745	5	Farm	Yes	0.58
1095	1	Mixed-strain	A	109	201	1.34227	1	Farm	Yes	0.61
1096	1	Mixed-strain	A	84	188	1.26417	15	Farm	Yes	0.6
1097	1	Mixed-strain	A	103	202	1.24963	19	Farm	Yes	0.6
1098	1	Mixed-strain	A	102	203	1.2193	13	Farm	Yes	0.58
1099	1	Mixed-strain	A	49	162	1.15253	10	Hybrid	Yes	0.63
1100	1	Mixed-strain	A	53	163	1.22381	16	Hybrid	Yes	0.6
1101	1	Mixed-strain	A	38	146	1.22103	23	Wild	Yes	0.6
1102	1	Mixed-strain	A	26	133	1.10514	23	Wild	Yes	0.6
1103	1	Mixed-strain	A	38	143	1.2995	18	Hybrid	Yes	0.61
1104	1	Mixed-strain	A	84	190	1.22467	9	Farm	Yes	0.61
1105	1	Mixed-strain	A	50	157	1.29203	18	Hybrid	Yes	0.61
1106	1	Mixed-strain	A	106	199	1.34508	1	Farm	Yes	0.61
1107	1	Mixed-strain	A	58	164	1.31491	2	Hybrid	Yes	0.61
1108	1	Mixed-strain	A	50	157	1.29203	2	Hybrid	Yes	0.61
1109	1	Mixed-strain	A	40	145	1.31207	27	Wild	Yes	0.57
1110	1	Mixed-strain	A	81	184	1.30026	7	Farm	Yes	0.58
1111	1	Mixed-strain	A	91	196	1.20857	11	Farm	Yes	0.6
1112	1	Mixed-strain	A	65	176	1.19227	9	Farm	Yes	0.61
1113	1	Mixed-strain	A	67	172	1.31671	2	Hybrid	Yes	0.61
1114	1	Mixed-strain	A	87	191	1.24859	9	Farm	Yes	0.61
1115	1	Mixed-strain	A	34	141	1.21289	21	Wild	Yes	0.61
1116	1	Mixed-strain	A	55	164	1.2469	6	Hybrid	Yes	0.58
1117	1	Mixed-strain	A	51	159	1.26876	4	Hybrid	Yes	0.61
1118	1	Mixed-strain	A	134	225	1.17641	3	Farm	Yes	0.61
1119	1	Mixed-strain	A	60	167	1.28826	10	Hybrid	Yes	0.63
1120	1	Mixed-strain	A	48	155	1.28898	18	Hybrid	Yes	0.61
1121	1	Mixed-strain	A	97	197	1.26874	7	Farm	Yes	0.58
1122	1	Mixed-strain	A	77	184	1.23605	19	Farm	Yes	0.6
1123	1	Mixed-strain	A	45	155	1.20842	4	Hybrid	Yes	0.61
1124	1	Mixed-strain	A	43	149	1.2999	12	Hybrid	Yes	0.6
1125	1	Mixed-strain	A	95	197	1.24258	5	Farm	Yes	0.58
1126	1	Mixed-strain	A	96	197	1.25566	19	Farm	Yes	0.6
1127	1	Mixed-strain	A	32	134	1.32995	22	Wild	Yes	0.61
1128	1	Mixed-strain	A	51	160	1.24512	6	Hybrid	Yes	0.58
1129	1	Mixed-strain	A	24	127	1.17166	20	Hybrid	Yes	0.6
1130	1	Mixed-strain	A	61	172	1.19879	16	Hybrid	Yes	0.6
1131	1	Mixed-strain	A	35	142	1.22237	27	Wild	Yes	0.57
1132	1	Mixed-strain	A	57	164	1.29224	4	Hybrid	Yes	0.61
1133	1	Mixed-strain	A	112	205	1.30004	11	Farm	Yes	0.6
1134	1	Mixed-strain	A	99	193	1.37709	19	Farm	Yes	0.6
1135	1	Mixed-strain	A	56	166	1.22423	16	Hybrid	Yes	0.6
1136	1	Mixed-strain	A	29	135	1.17868	16	Hybrid	Yes	0.6
1137	1	Mixed-strain	A	32	138	1.21762	30	Wild	Yes	0.57
1138	1	Mixed-strain	A	60	169	1.24306	4	Hybrid	Yes	0.61
1139	1	Mixed-strain	A	103	206	1.17824	11	Farm	Yes	0.6
1140	1	Mixed-strain	A	60	170	1.22125	16	Hybrid	Yes	0.6
1141	1	Mixed-strain	A	54	160	1.31836	12	Hybrid	Yes	0.6
1142	1	Mixed-strain	A	73	179	1.27281	19	Farm	Yes	0.6
1143	1	Mixed-strain	A	37	146	1.18889	4	Hybrid	Yes	0.61
1144	1	Mixed-strain	A	100	197	1.30798	5	Farm	Yes	0.58
1145	1	Mixed-strain	A	88	195	1.1868	11	Farm	Yes	0.6
1146	1	Mixed-strain	A	83	188	1.24912	5	Farm	Yes	0.58
1147	1	Mixed-strain	A	88	193	1.22408	11	Farm	Yes	0.6
1148	1	Mixed-strain	A	75	184	1.20395	17	Farm	Yes	0.6
1149	1	Mixed-strain	A	51	159	1.26876	8	Hybrid	Yes	0.58
1150	1	Mixed-strain	A	34	139	1.266	20	Hybrid	Yes	0.6
1151	1	Mixed-strain	A	83	190	1.21009	8	Hybrid	Yes	0.58
1152	1	Mixed-strain	A	27	128	1.28746	27	Wild	Yes	0.57
1153	1	Mixed-strain	A	23	124	1.20632	23	Wild	Yes	0.6
1154	1	Mixed-strain	A	50	159	1.24388	7	Farm	Yes	0.58
1155	1	Mixed-strain	A	24	122	1.3217	30	Wild	Yes	0.57
1156	1	Mixed-strain	A	49	161	1.17414	9	Farm	Yes	0.61
1157	1	Mixed-strain	A	90	189	1.33308	17	Farm	Yes	0.6
1158	1	Mixed-strain	A	102	199	1.29432	5	Farm	Yes	0.58
1159	1	Mixed-strain	A	55	167	1.1809	16	Hybrid	Yes	0.6
1160	1	Mixed-strain	A	43	153	1.20059	14	Hybrid	Yes	0.58
1161	1	Mixed-strain	A	51	160	1.24512	2	Hybrid	Yes	0.61
1162	1	Mixed-strain	A	34	139	1.266	26	Wild	Yes	0.53
1163	1	Mixed-strain	A	29	136	1.15287	29	Wild	Yes	0.57
1164	1	Mixed-strain	A	25	126	1.24977	24	Wild	Yes	0.58
1165	1	Mixed-strain	A	24	126	1.19977	23	Wild	Yes	0.6
1166	1	Mixed-strain	A	10	94	1.20397	28	Wild	Yes	0.56
1167	1	Mixed-strain	A	20	120	1.15741	29	Wild	Yes	0.57
1168	1	Mixed-strain	A	10	93	1.24323	27	Wild	Yes	0.57
1169	1	Mixed-strain	A	17	109	1.31271	30	Wild	Yes	0.57
1170	1	Mixed-strain	A	40	146	1.28529	12	Hybrid	Yes	0.6
1171	1	Mixed-strain	A	32	140	1.16618	12	Hybrid	Yes	0.6
1172	1	Mixed-strain	A	126	219	1.1996	15	Farm	Yes	0.6
1173	1	Mixed-strain	A	57	167	1.22384	16	Hybrid	Yes	0.6
1174	1	Mixed-strain	A	55	162	1.29365	6	Hybrid	Yes	0.58
1175	1	Mixed-strain	A	129	215	1.298	15	Farm	Yes	0.6
1176	1	Mixed-strain	A	65	174	1.23386	8	Hybrid	Yes	0.58
1177	1	Mixed-strain	A	138	220	1.29602	5	Farm	Yes	0.58
1178	1	Mixed-strain	A	122	217	1.19393	3	Farm	Yes	0.61
1179	1	Mixed-strain	A	113	206	1.29264	1	Farm	Yes	0.61
1180	1	Mixed-strain	A	90	190	1.31214	13	Farm	Yes	0.58
1181	1	Mixed-strain	A	136	216	1.34951	5	Farm	Yes	0.58
1182	1	Mixed-strain	A	57	168	1.20212	16	Hybrid	Yes	0.6
1183	1	Mixed-strain	A	70	177	1.26235	6	Hybrid	Yes	0.58
1184	1	Mixed-strain	A	46	157	1.18866	6	Hybrid	Yes	0.58
1185	1	Mixed-strain	A	21	121	1.1854	30	Wild	Yes	0.57
1186	1	Mixed-strain	A	88	189	1.30346	3	Farm	Yes	0.61
1187	1	Mixed-strain	A	117	210	1.26336	5	Farm	Yes	0.58
1188	1	Mixed-strain	A	100	197	1.30798	17	Farm	Yes	0.6
1189	1	Mixed-strain	A	65	170	1.32302	6	Hybrid	Yes	0.58
1190	1	Mixed-strain	A	19	111	1.38926	18	Hybrid	Yes	0.61
1191	1	Mixed-strain	A	120	218	1.15828	15	Farm	Yes	0.6
1192	1	Mixed-strain	A	61	169	1.26377	13	Farm	Yes	0.58
1193	1	Mixed-strain	A	142	227	1.21398	5	Farm	Yes	0.58
1194	1	Mixed-strain	A	65	177	1.17218	2	Hybrid	Yes	0.61
1195	1	Mixed-strain	A	47	156	1.23801	16	Hybrid	Yes	0.6
1196	1	Mixed-strain	A	77	181	1.29854	9	Farm	Yes	0.61
1197	1	Mixed-strain	A	52	160	1.26953	2	Hybrid	Yes	0.61
1198	1	Mixed-strain	A	56	165	1.24663	18	Hybrid	Yes	0.61
1199	1	Mixed-strain	A	94	197	1.2295	3	Farm	Yes	0.61
1200	1	Mixed-strain	A	90	191	1.29164	9	Farm	Yes	0.61
1201	1	Mixed-strain	A	15	108	1.19075	20	Hybrid	Yes	0.6
1202	1	Mixed-strain	A	18	115	1.18353	12	Hybrid	Yes	0.6
1203	1	Mixed-strain	A	98	197	1.28182	11	Farm	Yes	0.6
1204	1	Mixed-strain	A	84	188	1.26417	11	Farm	Yes	0.6
1205	1	Mixed-strain	A	51	158	1.293	18	Hybrid	Yes	0.61
1206	1	Mixed-strain	A	71	174	1.34775	2	Hybrid	Yes	0.61
1207	1	Mixed-strain	A	37	142	1.29222	18	Hybrid	Yes	0.61
1208	1	Mixed-strain	A	57	165	1.26889	12	Hybrid	Yes	0.6
1209	1	Mixed-strain	A	54	163	1.2469	7	Farm	Yes	0.58
1210	1	Mixed-strain	A	55	163	1.26999	18	Hybrid	Yes	0.61
1211	1	Mixed-strain	A	80	106	6.71695	7	Farm	Yes	0.58	Yes
1212	1	Mixed-strain	A	86	185	1.35826	17	Farm	Yes	0.6
1213	1	Mixed-strain	A	82	188	1.23407	13	Farm	Yes	0.58
1214	1	Mixed-strain	A	86	190	1.25383	11	Farm	Yes	0.6
1215	1	Mixed-strain	A	38	159	0.945349	6	Hybrid	Yes	0.58
1216	1	Mixed-strain	A	90	190	1.31214	1	Farm	Yes	0.61
1217	1	Mixed-strain	A	66	186	1.02566	16	Hybrid	Yes	0.6
1218	1	Mixed-strain	A	50	161	1.1981	13	Farm	Yes	0.58
1219	1	Mixed-strain	A	52	161	1.24602	18	Hybrid	Yes	0.61
1220	1	Mixed-strain	A	42	149	1.26967	21	Wild	Yes	0.61
1221	1	Mixed-strain	A	11	100	1.1	22	Wild	Yes	0.61
1222	1	Mixed-strain	A	37	146	1.18889	14	Hybrid	Yes	0.58
1223	1	Mixed-strain	A	87	194	1.19155	7	Farm	Yes	0.58
1224	1	Mixed-strain	A	88	191	1.26294	9	Farm	Yes	0.61
1225	1	Mixed-strain	A	91	195	1.22726	5	Farm	Yes	0.58
1226	1	Mixed-strain	A	88	198	1.13367	3	Farm	Yes	0.61
1227	1	Mixed-strain	A	77	183	1.25643	11	Farm	Yes	0.6
1228	1	Mixed-strain	A	96	194	1.31482	1	Farm	Yes	0.61
1229	1	Mixed-strain	A	56	166	1.22423	6	Hybrid	Yes	0.58
1230	1	Mixed-strain	A	64	171	1.27995	14	Hybrid	Yes	0.58
1231	1	Mixed-strain	A	54	154	1.47853	6	Hybrid	Yes	0.58
1232	1	Mixed-strain	A	92	191	1.32035	19	Farm	Yes	0.6
1233	1	Mixed-strain	A	100	200	1.25	5	Farm	Yes	0.58
1234	1	Mixed-strain	A	76	183	1.24011	5	Farm	Yes	0.58
1235	1	Mixed-strain	A	54	161	1.29395	6	Hybrid	Yes	0.58
1236	1	Mixed-strain	A	63	169	1.30521	14	Hybrid	Yes	0.58
1237	1	Mixed-strain	A	43	149	1.2999	12	Hybrid	Yes	0.6
1238	1	Mixed-strain	A	31	136	1.23238	16	Hybrid	Yes	0.6
1239	1	Mixed-strain	A	27	130	1.22895	23	Wild	Yes	0.6
1240	1	Mixed-strain	A	82	186	1.27431	1	Farm	Yes	0.61
1241	1	Mixed-strain	A	81	187	1.23868	1	Farm	Yes	0.61
1242	1	Mixed-strain	A	63	172	1.2381	14	Hybrid	Yes	0.58
1243	1	Mixed-strain	A	61	174	1.15793	9	Farm	Yes	0.61
1244	1	Mixed-strain	A	51	163	1.17763	16	Hybrid	Yes	0.6
1245	1	Mixed-strain	A	64	172	1.25775	19	Farm	Yes	0.6
1246	1	Mixed-strain	A	53	165	1.17984	20	Hybrid	Yes	0.6
1247	1	Mixed-strain	A	58	167	1.24531	10	Hybrid	Yes	0.63
1248	1	Mixed-strain	A	51	159	1.26876	6	Hybrid	Yes	0.58
1249	1	Mixed-strain	A	35	140	1.27551	21	Wild	Yes	0.61
1250	1	Mixed-strain	A	22	121	1.24184	27	Wild	Yes	0.57
1251	1	Mixed-strain	A	49	159	1.219	16	Hybrid	Yes	0.6
1252	1	Mixed-strain	A	40	148	1.23389	18	Hybrid	Yes	0.61
1253	1	Mixed-strain	A	46	155	1.23527	18	Hybrid	Yes	0.61
1254	1	Mixed-strain	A	18	113	1.24749	20	Hybrid	Yes	0.6
1255	1	Mixed-strain	A	17	112	1.21003	14	Hybrid	Yes	0.58
1256	1	Mixed-strain	A	55	165	1.22436	6	Hybrid	Yes	0.58
1257	1	Mixed-strain	A	50	161	1.1981	10	Hybrid	Yes	0.63
1258	1	Mixed-strain	A	131	223	1.18129	15	Farm	Yes	0.6
1259	1	Mixed-strain	A	116	210	1.25256	1	Farm	Yes	0.61
1260	1	Mixed-strain	A	46	155	1.23527	18	Hybrid	Yes	0.61
1261	1	Mixed-strain	A	90	193	1.2519	1	Farm	Yes	0.61
1262	1	Mixed-strain	A	94	199	1.1928	3	Farm	Yes	0.61
1263	1	Mixed-strain	A	25	128	1.19209	27	Wild	Yes	0.57
1264	1	Mixed-strain	A	61	170	1.2416	9	Farm	Yes	0.61
1265	1	Mixed-strain	A	117	212	1.22794	13	Farm	Yes	0.58
1266	1	Mixed-strain	A	70	178	1.24119	8	Hybrid	Yes	0.58
1267	1	Mixed-strain	A	33	140	1.20262	23	Wild	Yes	0.6
1268	1	Mixed-strain	A	64	174	1.21488	3	Farm	Yes	0.61
1269	1	Mixed-strain	A	38	142	1.32715	29	Wild	Yes	0.57
1270	1	Mixed-strain	A	111	209	1.21586	5	Farm	Yes	0.58
1271	1	Mixed-strain	A	91	190	1.32672	13	Farm	Yes	0.58
1272	1	Mixed-strain	A	33	138	1.25567	30	Wild	Yes	0.57
1273	1	Mixed-strain	A	37	146	1.18889	8	Hybrid	Yes	0.58
1274	1	Mixed-strain	A	71	177	1.28038	17	Farm	Yes	0.6
1275	1	Mixed-strain	A	70	171	1.39994	7	Farm	Yes	0.58
1276	1	Mixed-strain	A	74	180	1.26886	3	Farm	Yes	0.61
1277	1	Mixed-strain	A	58	168	1.22321	3	Farm	Yes	0.61
1278	1	Mixed-strain	A	99	199	1.25625	14	Hybrid	Yes	0.58
1279	1	Mixed-strain	A	94	195	1.26772	9	Farm	Yes	0.61
1280	1	Mixed-strain	A	76	184	1.22	7	Farm	Yes	0.58
1281	1	Mixed-strain	A	95	194	1.30112	19	Farm	Yes	0.6
1282	1	Mixed-strain	A	86	190	1.25383	9	Farm	Yes	0.61
1283	1	Mixed-strain	A	93	196	1.23514	7	Farm	Yes	0.58
1284	1	Mixed-strain	A	57	165	1.26889	14	Hybrid	Yes	0.58
1285	1	Mixed-strain	A	66	176	1.21061	13	Farm	Yes	0.58
1286	1	Mixed-strain	A	97	190	1.4142	17	Farm	Yes	0.6
1287	1	Mixed-strain	A	69	176	1.26564	14	Hybrid	Yes	0.58
1288	1	Mixed-strain	A	45	155	1.20842	8	Hybrid	Yes	0.58
1289	1	Mixed-strain	A	55	166	1.20237	10	Hybrid	Yes	0.63
1290	1	Mixed-strain	A	42	149	1.26967	12	Hybrid	Yes	0.6
1291	1	Mixed-strain	A	39	144	1.3061	16	Hybrid	Yes	0.6
1292	1	Mixed-strain	A	39	149	1.17898	16	Hybrid	Yes	0.6
1293	1	Mixed-strain	A	41	148	1.26473	12	Hybrid	Yes	0.6
1294	1	Mixed-strain	A	17	110	1.27724	20	Hybrid	Yes	0.6
1295	1	Mixed-strain	A	12	103	1.09817	28	Wild	Yes	0.56
1296	1	Mixed-strain	A	13	102	1.22502	23	Wild	Yes	0.6
1297	1	Mixed-strain	A	58	170	1.18054	9	Farm	Yes	0.61
1298	1	Mixed-strain	A	79	184	1.26816	5	Farm	Yes	0.58
1299	1	Mixed-strain	A	99	200	1.2375	15	Farm	Yes	0.6
1300	1	Mixed-strain	A	55	161	1.31791	2	Hybrid	Yes	0.61
1301	1	Mixed-strain	A	125	212	1.31191	5	Farm	Yes	0.58
1302	1	Mixed-strain	A	164	234	1.27996	15	Farm	Yes	0.6
1303	1	Mixed-strain	A	89	192	1.25744	9	Farm	Yes	0.61
1304	1	Mixed-strain	A	122	219	1.16152	3	Farm	Yes	0.61
1305	1	Mixed-strain	A	79	184	1.26816	17	Farm	Yes	0.6
1306	1	Mixed-strain	A	120	210	1.29576	1	Farm	Yes	0.61
1307	1	Mixed-strain	A	80	185	1.2635	17	Farm	Yes	0.6
1308	1	Mixed-strain	A	99	206	1.13249	3	Farm	Yes	0.61
1309	1	Mixed-strain	A	84	189	1.24421	9	Farm	Yes	0.61
1310	1	Mixed-strain	A	105	202	1.2739	15	Farm	Yes	0.6
1311	1	Mixed-strain	A	75	180	1.28601	19	Farm	Yes	0.6
1312	1	Mixed-strain	A	44	152	1.25292	2	Hybrid	Yes	0.61
1313	1	Mixed-strain	A	116	208	1.28904	1	Farm	Yes	0.61
1314	1	Mixed-strain	A	77	175	1.43673	6	Hybrid	Yes	0.58
1315	1	Mixed-strain	A	110	202	1.33456	9	Farm	Yes	0.61
1316	1	Mixed-strain	A	101	203	1.20735	1	Farm	Yes	0.61
1317	1	Mixed-strain	A	63	166	1.37726	6	Hybrid	Yes	0.58
1318	1	Mixed-strain	A	48	159	1.19413	8	Hybrid	Yes	0.58
1319	1	Mixed-strain	A	96	197	1.25566	5	Farm	Yes	0.58
1320	1	Mixed-strain	A	33	139	1.22877	20	Hybrid	Yes	0.6
1321	1	Mixed-strain	A	40	144	1.33959	18	Hybrid	Yes	0.61
1322	1	Mixed-strain	A	143	226	1.23883	15	Farm	Yes	0.6
1323	1	Mixed-strain	A	89	190	1.29757	17	Farm	Yes	0.6
1324	1	Mixed-strain	A	39	146	1.25316	12	Hybrid	Yes	0.6
1325	1	Mixed-strain	A	32	137	1.24448	23	Wild	Yes	0.6
1326	1	Mixed-strain	A	24	124	1.25877	16	Hybrid	Yes	0.6
1327	1	Mixed-strain	A	47	154	1.28687	2	Hybrid	Yes	0.61
1328	1	Mixed-strain	A	30	132	1.30437	16	Hybrid	Yes	0.6
1329	1	Mixed-strain	A	46	153	1.28435	18	Hybrid	Yes	0.61
1330	1	Mixed-strain	A	44	150	1.3037	2	Hybrid	Yes	0.61
1331	1	Mixed-strain	A	41	151	1.19084	10	Hybrid	Yes	0.63
1332	1	Mixed-strain	A	69	178	1.22346	9	Farm	Yes	0.61
1333	1	Mixed-strain	A	77	182	1.27725	13	Farm	Yes	0.58
1334	1	Mixed-strain	A	104	201	1.28069	11	Farm	Yes	0.6
1335	1	Mixed-strain	A	88	187	1.34573	4	Hybrid	Yes	0.61
1336	1	Mixed-strain	A	63	173	1.21675	6	Hybrid	Yes	0.58
1337	1	Mixed-strain	A	27	129	1.25775	26	Wild	Yes	0.53
1338	1	Mixed-strain	A	92	195	1.24075	4	Hybrid	Yes	0.61
1339	1	Mixed-strain	A	91	199	1.15473	7	Farm	Yes	0.58
1340	1	Mixed-strain	A	135	219	1.28529	19	Farm	Yes	0.6
1341	1	Mixed-strain	A	40	150	1.18519	4	Hybrid	Yes	0.61
1342	1	Mixed-strain	A	36	144	1.20563	27	Wild	Yes	0.57
1343	1	Mixed-strain	A	149	232	1.19322	15	Farm	Yes	0.6
1344	1	Mixed-strain	A	147	226	1.27348	15	Farm	Yes	0.6
1345	1	Mixed-strain	A	105	204	1.2368	13	Farm	Yes	0.58
1346	1	Mixed-strain	A	99	200	1.2375	15	Farm	Yes	0.6
1347	1	Mixed-strain	A	48	156	1.26435	12	Hybrid	Yes	0.6
1348	1	Mixed-strain	A	81	184	1.30026	5	Farm	Yes	0.58
1349	1	Mixed-strain	A	36	147	1.13331	10	Hybrid	Yes	0.63
1350	1	Mixed-strain	A	50	161	1.1981	6	Hybrid	Yes	0.58
1351	1	Mixed-strain	A	82	191	1.17683	13	Farm	Yes	0.58
1352	1	Mixed-strain	A	39	145	1.27927	26	Wild	Yes	0.53
1353	1	Mixed-strain	A	60	170	1.22125	10	Hybrid	Yes	0.63
1354	1	Mixed-strain	A	53	158	1.34371	4	Hybrid	Yes	0.61
1355	1	Mixed-strain	A	66	179	1.15076	7	Farm	Yes	0.58
1356	1	Mixed-strain	A	87	193	1.21017	13	Farm	Yes	0.58
1357	1	Mixed-strain	A	92	189	1.36271	17	Farm	Yes	0.6
1358	1	Mixed-strain	A	79	181	1.33227	17	Farm	Yes	0.6
1359	1	Mixed-strain	A	61	173	1.17813	7	Farm	Yes	0.58
1360	1	Mixed-strain	A	66	171	1.31994	18	Hybrid	Yes	0.61
1361	1	Mixed-strain	A	35	141	1.24856	6	Hybrid	Yes	0.58
1362	1	Mixed-strain	A	23	124	1.20632	27	Wild	Yes	0.57
1363	1	Mixed-strain	A	22	119	1.30551	8	Hybrid	Yes	0.58
1364	1	Mixed-strain	A	19	112	1.35238	21	Wild	Yes	0.61
1365	1	Mixed-strain	A	53	165	1.17984	8	Hybrid	Yes	0.58
1366	1	Mixed-strain	A	81	184	1.30026	17	Farm	Yes	0.6
1367	1	Mixed-strain	A	51	163	1.17763	6	Hybrid	Yes	0.58
1368	1	Mixed-strain	A	74	183	1.20748	8	Hybrid	Yes	0.58
1369	1	Mixed-strain	A	65	173	1.25538	9	Farm	Yes	0.61
1370	1	Mixed-strain	A	89	197	1.1641	13	Farm	Yes	0.58
1371	1	Mixed-strain	A	40	147	1.25924	12	Hybrid	Yes	0.6
1372	1	Mixed-strain	A	101	200	1.2625	1	Farm	Yes	0.61
1373	1	Mixed-strain	A	58	168	1.22321	2	Hybrid	Yes	0.61
1374	1	Mixed-strain	A	102	202	1.2375	17	Farm	Yes	0.6
1375	1	Mixed-strain	A	37	145	1.21366	18	Hybrid	Yes	0.61
1376	1	Mixed-strain	A	84	185	1.32667	12	Hybrid	Yes	0.6
1377	1	Mixed-strain	A	64	171	1.27995	4	Hybrid	Yes	0.61
1378	1	Mixed-strain	A	60	170	1.22125	10	Hybrid	Yes	0.63
1379	1	Mixed-strain	A	88	191	1.26294	7	Farm	Yes	0.58
1380	1	Mixed-strain	A	113	206	1.29264	15	Farm	Yes	0.6
1381	1	Mixed-strain	A	44	154	1.20473	18	Hybrid	Yes	0.61
1382	1	Mixed-strain	A	125	214	1.27547	13	Farm	Yes	0.58
1383	1	Mixed-strain	A	43	152	1.22444	18	Hybrid	Yes	0.61
1384	1	Mixed-strain	A	41	150	1.21481	18	Hybrid	Yes	0.61
1385	1	Mixed-strain	A	50	161	1.1981	6	Hybrid	Yes	0.58
1386	1	Mixed-strain	A	113	207	1.27399	19	Farm	Yes	0.6
1387	1	Mixed-strain	A	95	197	1.24258	17	Farm	Yes	0.6
1388	1	Mixed-strain	A	79	185	1.2477	19	Farm	Yes	0.6
1389	1	Mixed-strain	A	65	173	1.25538	16	Hybrid	Yes	0.6
1390	1	Mixed-strain	A	146	226	1.26482	15	Farm	Yes	0.6
1391	1	Mixed-strain	A	58	170	1.18054	10	Hybrid	Yes	0.63
1392	1	Mixed-strain	A	56	164	1.26957	2	Hybrid	Yes	0.61
1393	1	Mixed-strain	A	23	123	1.23598	30	Wild	Yes	0.57
1394	1	Mixed-strain	A	76	185	1.20032	19	Farm	Yes	0.6
1395	1	Mixed-strain	A	66	169	1.36736	6	Hybrid	Yes	0.58
1396	1	Mixed-strain	A	52	164	1.17889	12	Hybrid	Yes	0.6
1397	1	Mixed-strain	A	35	138	1.33177	30	Wild	Yes	0.57
1398	1	Mixed-strain	A	46	152	1.30987	2	Hybrid	Yes	0.61
1399	1	Mixed-strain	A	46	158	1.16624	16	Hybrid	Yes	0.6
1400	1	Mixed-strain	A	35	147	1.10183	30	Wild	Yes	0.57
1401	1	Mixed-strain	A	12	98	1.27498	26	Wild	Yes	0.53
1402	1	Mixed-strain	A	17	109	1.31271	30	Wild	Yes	0.57
1403	1	Mixed-strain	A	13	102	1.22502	21	Wild	Yes	0.61
1404	1	Mixed-strain	A	13	103	1.18968	29	Wild	Yes	0.57
1405	1	Mixed-strain	A	128	218	1.23549	15	Farm	Yes	0.6
1406	1	Mixed-strain	A	57	163	1.31617	6	Hybrid	Yes	0.58
1407	1	Mixed-strain	A	44	152	1.25292	16	Hybrid	Yes	0.6
1408	1	Mixed-strain	A	69	175	1.28746	19	Farm	Yes	0.6
1409	1	Mixed-strain	A	107	208	1.18903	5	Farm	Yes	0.58
1410	1	Mixed-strain	A	75	173	1.44851	4	Hybrid	Yes	0.61
1411	1	Mixed-strain	A	107	210	1.15538	7	Farm	Yes	0.58
1412	1	Mixed-strain	A	106	200	1.325	19	Farm	Yes	0.6
1413	1	Mixed-strain	A	83	190	1.21009	19	Farm	Yes	0.6
1414	1	Mixed-strain	A	67	177	1.20824	16	Hybrid	Yes	0.6
1415	1	Mixed-strain	A	59	167	1.26678	20	Hybrid	Yes	0.6
1416	1	Mixed-strain	A	67	177	1.20824	15	Farm	Yes	0.6
1417	1	Mixed-strain	A	50	162	1.17605	10	Hybrid	Yes	0.63
1418	1	Mixed-strain	A	66	175	1.23149	9	Farm	Yes	0.61
1419	1	Mixed-strain	A	88	191	1.26294	13	Farm	Yes	0.58
1420	1	Mixed-strain	A	55	161	1.31791	12	Hybrid	Yes	0.6
1421	1	Mixed-strain	A	118	212	1.23844	5	Farm	Yes	0.58
1422	1	Mixed-strain	A	48	156	1.26435	20	Hybrid	Yes	0.6
1423	1	Mixed-strain	A	64	166	1.39912	4	Hybrid	Yes	0.61
1424	1	Mixed-strain	A	46	152	1.30987	22	Wild	Yes	0.61
1425	1	Mixed-strain	A	45	153	1.25643	4	Hybrid	Yes	0.61
1426	1	Mixed-strain	A	78	185	1.23191	9	Farm	Yes	0.61
1427	1	Mixed-strain	A	48	157	1.24034	14	Hybrid	Yes	0.58
1428	1	Mixed-strain	A	51	160	1.24512	4	Hybrid	Yes	0.61
1429	1	Mixed-strain	A	38	145	1.24646	18	Hybrid	Yes	0.61
1430	1	Mixed-strain	A	33	134	1.37151	2	Hybrid	Yes	0.61
1431	1	Mixed-strain	A	30	138	1.14152	23	Wild	Yes	0.6
1432	1	Mixed-strain	A	27	130	1.22895	12	Hybrid	Yes	0.6
1433	1	Mixed-strain	A	15	105	1.29576	30	Wild	Yes	0.57
1434	1	Mixed-strain	A	25	125	1.28	21	Wild	Yes	0.61
1435	1	Mixed-strain	A	54	166	1.18051	14	Hybrid	Yes	0.58
1436	1	Mixed-strain	A	76	188	1.14377	13	Farm	Yes	0.58
1437	1	Mixed-strain	A	120	216	1.19075	15	Farm	Yes	0.6
1438	1	Mixed-strain	A	60	166	1.31168	2	Hybrid	Yes	0.61
1439	1	Mixed-strain	A	83	194	1.13677	13	Farm	Yes	0.58
1440	1	Mixed-strain	A	109	212	1.14398	5	Farm	Yes	0.58
1441	1	Mixed-strain	A	80	184	1.28421	11	Farm	Yes	0.6
1442	1	Mixed-strain	A	115	211	1.22419	11	Farm	Yes	0.6
1443	1	Mixed-strain	A	90	192	1.27157	13	Farm	Yes	0.58
1444	1	Mixed-strain	A	111	207	1.25145	5	Farm	Yes	0.58
1445	1	Mixed-strain	A	73	184	1.17184	7	Farm	Yes	0.58
1446	1	Mixed-strain	A	81	187	1.23868	13	Farm	Yes	0.58
1447	1	Mixed-strain	A	81	185	1.27929	NA	NA	Yes	NA	Yes
1448	1	Mixed-strain	A	73	180	1.25171	10	Hybrid	Yes	0.63
1449	1	Mixed-strain	A	93	192	1.31395	5	Farm	Yes	0.58
1450	1	Mixed-strain	A	53	161	1.26998	10	Hybrid	Yes	0.63
1451	1	Mixed-strain	A	36	142	1.2573	26	Wild	Yes	0.53
1452	1	Mixed-strain	A	79	187	1.2081	13	Farm	Yes	0.58
1453	1	Mixed-strain	A	49	160	1.19629	4	Hybrid	Yes	0.61
1454	1	Mixed-strain	A	55	165	1.22436	14	Hybrid	Yes	0.58
1455	1	Mixed-strain	A	56	168	1.18103	10	Hybrid	Yes	0.63
1456	1	Mixed-strain	A	59	169	1.22234	10	Hybrid	Yes	0.63
1457	1	Mixed-strain	A	56	163	1.29308	2	Hybrid	Yes	0.61
1458	1	Mixed-strain	A	92	193	1.27972	17	Farm	Yes	0.6
1459	1	Mixed-strain	A	112	204	1.31925	5	Farm	Yes	0.58
1460	1	Mixed-strain	A	77	179	1.34255	13	Farm	Yes	0.58
1461	1	Mixed-strain	A	45	154	1.23211	14	Hybrid	Yes	0.58
1462	1	Mixed-strain	A	36	144	1.20563	23	Wild	Yes	0.6
1463	1	Mixed-strain	A	32	136	1.27214	26	Wild	Yes	0.53
1464	1	Mixed-strain	A	13	103	1.18968	29	Wild	Yes	0.57
1465	1	Mixed-strain	A	44	152	1.25292	14	Hybrid	Yes	0.58
1466	1	Mixed-strain	A	106	205	1.23039	15	Farm	Yes	0.6
1467	1	Mixed-strain	A	97	197	1.26874	13	Farm	Yes	0.58
1468	1	Mixed-strain	A	52	162	1.22309	10	Hybrid	Yes	0.63
1469	1	Mixed-strain	A	82	186	1.27431	17	Farm	Yes	0.6
1470	1	Mixed-strain	A	78	186	1.21215	8	Hybrid	Yes	0.58
1471	1	Mixed-strain	A	72	180	1.23457	9	Farm	Yes	0.61
1472	1	Mixed-strain	A	69	179	1.20307	8	Hybrid	Yes	0.58
1473	1	Mixed-strain	A	132	219	1.25673	11	Farm	Yes	0.6
1474	1	Mixed-strain	A	25	125	1.28	16	Hybrid	Yes	0.6
1475	1	Mixed-strain	A	31	138	1.17957	18	Hybrid	Yes	0.61
1476	1	Mixed-strain	A	25	125	1.28	21	Wild	Yes	0.61
1477	1	Mixed-strain	A	50	158	1.26765	12	Hybrid	Yes	0.6
1478	1	Mixed-strain	A	46	157	1.18866	14	Hybrid	Yes	0.58
1479	1	Mixed-strain	A	55	164	1.2469	16	Hybrid	Yes	0.6
1480	1	Mixed-strain	A	66	177	1.19021	8	Hybrid	Yes	0.58
1481	1	Mixed-strain	A	84	194	1.15047	7	Farm	Yes	0.58
1482	1	Mixed-strain	A	104	207	1.17253	3	Farm	Yes	0.61
1483	1	Mixed-strain	A	119	210	1.28496	9	Farm	Yes	0.61
1484	1	Mixed-strain	A	68	176	1.2473	3	Farm	Yes	0.61
1485	1	Mixed-strain	A	61	171	1.21995	9	Farm	Yes	0.61
1486	1	Mixed-strain	A	78	181	1.3154	4	Hybrid	Yes	0.61
1487	1	Mixed-strain	A	110	205	1.27682	5	Farm	Yes	0.58
1488	1	Mixed-strain	A	119	206	1.36127	1	Farm	Yes	0.61
1489	1	Mixed-strain	A	85	181	1.43345	6	Hybrid	Yes	0.58
1490	1	Mixed-strain	A	84	188	1.26417	5	Farm	Yes	0.58
1491	1	Mixed-strain	A	54	163	1.2469	2	Hybrid	Yes	0.61
1492	1	Mixed-strain	A	82	184	1.31632	11	Farm	Yes	0.6
1493	1	Mixed-strain	A	25	124	1.31122	26	Wild	Yes	0.53
1494	1	Mixed-strain	A	11	96	1.24331	21	Wild	Yes	0.61
1495	1	Mixed-strain	A	49	158	1.2423	12	Hybrid	Yes	0.6
1496	1	Mixed-strain	A	22	123	1.18224	27	Wild	Yes	0.57
1497	1	Mixed-strain	A	29	133	1.23266	29	Wild	Yes	0.57
1498	1	Mixed-strain	A	28	132	1.21741	27	Wild	Yes	0.57
1499	1	Mixed-strain	A	43	151	1.24893	22	Wild	Yes	0.61
1500	1	Mixed-strain	A	29	132	1.26089	27	Wild	Yes	0.57
1501	2	Mixed-strain	A	26	129	1.21117	9	Farm	Yes	0.61
1502	2	Mixed-strain	A	36	146	1.15676	14	Hybrid	Yes	0.58
1503	2	Mixed-strain	A	121	212	1.26992	15	Farm	Yes	0.6
1504	2	Mixed-strain	A	62	184	0.995264	7	Farm	Yes	0.58
1505	2	Mixed-strain	A	60	170	1.22125	10	Hybrid	Yes	0.63
1506	2	Mixed-strain	A	25	131	1.11205	20	Hybrid	Yes	0.6
1507	2	Mixed-strain	A	75	183	1.22379	11	Farm	Yes	0.6
1508	2	Mixed-strain	A	39	144	1.3061	22	Wild	Yes	0.61
1509	2	Mixed-strain	A	55	164	1.2469	2	Hybrid	Yes	0.61
1510	2	Mixed-strain	A	24	126	1.19977	22	Wild	Yes	0.61
1511	2	Mixed-strain	A	76	184	1.22	3	Farm	Yes	0.61
1512	2	Mixed-strain	A	54	166	1.18051	10	Hybrid	Yes	0.63
1513	2	Mixed-strain	A	87	191	1.24859	1	Farm	Yes	0.61
1514	2	Mixed-strain	A	55	169	1.13947	10	Hybrid	Yes	0.63
1515	2	Mixed-strain	A	126	214	1.28567	19	Farm	Yes	0.6
1516	2	Mixed-strain	A	77	184	1.23605	9	Farm	Yes	0.61
1517	2	Mixed-strain	A	60	169	1.24306	8	Hybrid	Yes	0.58
1518	2	Mixed-strain	A	43	154	1.17735	21	Wild	Yes	0.61
1519	2	Mixed-strain	A	26	130	1.18343	22	Wild	Yes	0.61
1520	2	Mixed-strain	A	24	131	1.06757	28	Wild	Yes	0.56
1521	2	Mixed-strain	A	46	156	1.21167	21	Wild	Yes	0.61
1522	2	Mixed-strain	A	42	153	1.17267	18	Hybrid	Yes	0.61
1523	2	Mixed-strain	A	57	165	1.26889	2	Hybrid	Yes	0.61
1524	2	Mixed-strain	A	54	165	1.2021	19	Farm	Yes	0.6
1525	2	Mixed-strain	A	30	139	1.11706	23	Wild	Yes	0.6
1526	2	Mixed-strain	A	31	136	1.23238	21	Wild	Yes	0.61
1527	2	Mixed-strain	A	10	106	0.839619	21	Wild	Yes	0.61
1528	2	Mixed-strain	A	44	152	1.25292	12	Hybrid	Yes	0.6
1529	2	Mixed-strain	A	37	141	1.31991	2	Hybrid	Yes	0.61
1530	2	Mixed-strain	A	65	183	1.06062	6	Hybrid	Yes	0.58
1531	2	Mixed-strain	A	77	181	1.29854	17	Farm	Yes	0.6
1532	2	Mixed-strain	A	42	152	1.19597	14	Hybrid	Yes	0.58
1533	2	Mixed-strain	A	48	159	1.19413	4	Hybrid	Yes	0.61
1534	2	Mixed-strain	A	64	174	1.21488	8	Hybrid	Yes	0.58
1535	2	Mixed-strain	A	81	184	1.30026	3	Farm	Yes	0.61
1536	2	Mixed-strain	A	77	185	1.21612	9	Farm	Yes	0.61
1537	2	Mixed-strain	A	88	193	1.22408	19	Farm	Yes	0.6
1538	2	Mixed-strain	A	112	205	1.30004	5	Farm	Yes	0.58
1539	2	Mixed-strain	A	28	132	1.21741	16	Hybrid	Yes	0.6
1540	2	Mixed-strain	A	122	219	1.16152	15	Farm	Yes	0.6
1541	2	Mixed-strain	A	57	169	1.1809	16	Hybrid	Yes	0.6
1542	2	Mixed-strain	A	46	154	1.25949	6	Hybrid	Yes	0.58
1543	2	Mixed-strain	A	105	204	1.2368	1	Farm	Yes	0.61
1544	2	Mixed-strain	A	58	169	1.20162	7	Farm	Yes	0.58
1545	2	Mixed-strain	A	49	156	1.29069	26	Wild	Yes	0.53
1546	2	Mixed-strain	A	92	187	1.4069	13	Farm	Yes	0.58
1547	2	Mixed-strain	A	67	176	1.22896	8	Hybrid	Yes	0.58
1548	2	Mixed-strain	A	32	139	1.19153	22	Wild	Yes	0.61
1549	2	Mixed-strain	A	58	165	1.29115	20	Hybrid	Yes	0.6
1550	2	Mixed-strain	A	46	157	1.18866	16	Hybrid	Yes	0.6
1551	2	Mixed-strain	A	59	167	1.26678	14	Hybrid	Yes	0.58
1552	2	Mixed-strain	A	38	148	1.17219	23	Wild	Yes	0.6
1553	2	Mixed-strain	A	54	164	1.22423	4	Hybrid	Yes	0.61
1554	2	Mixed-strain	A	38	144	1.27261	2	Hybrid	Yes	0.61
1555	2	Mixed-strain	A	54	164	1.22423	6	Hybrid	Yes	0.58
1556	2	Mixed-strain	A	37	144	1.23912	22	Wild	Yes	0.61
1557	2	Mixed-strain	A	27	130	1.22895	22	Wild	Yes	0.61
1558	2	Mixed-strain	A	25	126	1.24977	29	Wild	Yes	0.57
1559	2	Mixed-strain	A	21	133	0.892615	28	Wild	Yes	0.56
1560	2	Mixed-strain	A	24	126	1.19977	29	Wild	Yes	0.57
1561	2	Mixed-strain	A	14	102	1.31925	22	Wild	Yes	0.61
1562	2	Mixed-strain	A	17	112	1.21003	30	Wild	Yes	0.57
1563	2	Mixed-strain	A	34	138	1.29372	29	Wild	Yes	0.57
1564	2	Mixed-strain	A	91	194	1.24634	5	Farm	Yes	0.58
1565	2	Mixed-strain	A	109	201	1.34227	13	Farm	Yes	0.58
1566	2	Mixed-strain	A	40	148	1.23389	22	Wild	Yes	0.61
1567	2	Mixed-strain	A	42	150	1.24444	20	Hybrid	Yes	0.6
1568	2	Mixed-strain	A	50	160	1.2207	8	Hybrid	Yes	0.58
1569	2	Mixed-strain	A	52	164	1.17889	8	Hybrid	Yes	0.58
1570	2	Mixed-strain	A	99	201	1.21912	13	Farm	Yes	0.58
1571	2	Mixed-strain	A	66	170	1.34337	2	Hybrid	Yes	0.61
1572	2	Mixed-strain	A	79	189	1.17015	7	Farm	Yes	0.58
1573	2	Mixed-strain	A	96	197	1.25566	19	Farm	Yes	0.6
1574	2	Mixed-strain	A	22	121	1.24184	26	Wild	Yes	0.53
1575	2	Mixed-strain	A	33	136	1.31189	26	Wild	Yes	0.53
1576	2	Mixed-strain	A	57	167	1.22384	8	Hybrid	Yes	0.58
1577	2	Mixed-strain	A	60	168	1.26539	2	Hybrid	Yes	0.61
1578	2	Mixed-strain	A	44	154	1.20473	16	Hybrid	Yes	0.6
1579	2	Mixed-strain	A	70	182	1.16114	7	Farm	Yes	0.58
1580	2	Mixed-strain	A	94	195	1.26772	13	Farm	Yes	0.58
1581	2	Mixed-strain	A	95	199	1.20549	3	Farm	Yes	0.61
1582	2	Mixed-strain	A	34	140	1.23907	22	Wild	Yes	0.61
1583	2	Mixed-strain	A	152	232	1.21725	15	Farm	Yes	0.6
1584	2	Mixed-strain	A	100	198	1.28826	1	Farm	Yes	0.61
1585	2	Mixed-strain	A	35	144	1.17214	23	Wild	Yes	0.6
1586	2	Mixed-strain	A	44	154	1.20473	18	Hybrid	Yes	0.61
1587	2	Mixed-strain	A	53	169	1.09803	20	Hybrid	Yes	0.6
1588	2	Mixed-strain	A	57	171	1.13995	8	Hybrid	Yes	0.58
1589	2	Mixed-strain	A	56	162	1.31717	6	Hybrid	Yes	0.58
1590	2	Mixed-strain	A	46	156	1.21167	14	Hybrid	Yes	0.58
1591	2	Mixed-strain	A	24	127	1.17166	27	Wild	Yes	0.57
1592	2	Mixed-strain	A	8	94	0.963178	30	Wild	Yes	0.57
1593	2	Mixed-strain	A	10	96	1.13028	21	Wild	Yes	0.61
1594	2	Mixed-strain	A	25	127	1.22047	30	Wild	Yes	0.57
1595	2	Mixed-strain	A	91	195	1.22726	5	Farm	Yes	0.58
1596	2	Mixed-strain	A	20	119	1.18683	26	Wild	Yes	0.53
1597	2	Mixed-strain	A	121	213	1.25212	3	Farm	Yes	0.61
1598	2	Mixed-strain	A	116	212	1.21745	15	Farm	Yes	0.6
1599	2	Mixed-strain	A	87	196	1.15545	11	Farm	Yes	0.6
1600	2	Mixed-strain	A	102	199	1.29432	1	Farm	Yes	0.61
1601	2	Mixed-strain	A	63	173	1.21675	7	Farm	Yes	0.58
1602	2	Mixed-strain	A	75	184	1.20395	8	Hybrid	Yes	0.58
1603	2	Mixed-strain	A	34	139	1.266	21	Wild	Yes	0.61
1604	2	Mixed-strain	A	80	185	1.2635	1	Farm	Yes	0.61
1605	2	Mixed-strain	A	61	165	1.35793	6	Hybrid	Yes	0.58
1606	2	Mixed-strain	A	92	202	1.11618	7	Farm	Yes	0.58
1607	2	Mixed-strain	A	79	185	1.2477	1	Farm	Yes	0.61
1608	2	Mixed-strain	A	99	202	1.20111	13	Farm	Yes	0.58
1609	2	Mixed-strain	A	84	184	1.34842	17	Farm	Yes	0.6
1610	2	Mixed-strain	A	68	182	1.12796	8	Hybrid	Yes	0.58
1611	2	Mixed-strain	A	49	158	1.2423	6	Hybrid	Yes	0.58
1612	2	Mixed-strain	A	38	149	1.14875	27	Wild	Yes	0.57
1613	2	Mixed-strain	A	36	145	1.18086	23	Wild	Yes	0.6
1614	2	Mixed-strain	A	24	125	1.2288	29	Wild	Yes	0.57
1615	2	Mixed-strain	A	29	134	1.20527	27	Wild	Yes	0.57
1616	2	Mixed-strain	A	12	98	1.27498	30	Wild	Yes	0.57
1617	2	Mixed-strain	A	13	102	1.22502	21	Wild	Yes	0.61
1618	2	Mixed-strain	A	34	143	1.16271	16	Hybrid	Yes	0.6
1619	2	Mixed-strain	A	67	175	1.25015	10	Hybrid	Yes	0.63
1620	2	Mixed-strain	A	59	176	1.08222	10	Hybrid	Yes	0.63
1621	2	Mixed-strain	A	75	182	1.24408	11	Farm	Yes	0.6
1622	2	Mixed-strain	A	190	245	1.29198	15	Farm	Yes	0.6
1623	2	Mixed-strain	A	59	170	1.2009	8	Hybrid	Yes	0.58
1624	2	Mixed-strain	A	128	213	1.32456	19	Farm	Yes	0.6
1625	2	Mixed-strain	A	96	197	1.25566	3	Farm	Yes	0.61
1626	2	Mixed-strain	A	13	105	1.12299	21	Wild	Yes	0.61
1627	2	Mixed-strain	A	62	172	1.21845	16	Hybrid	Yes	0.6
1628	2	Mixed-strain	A	72	178	1.27665	16	Hybrid	Yes	0.6
1629	2	Mixed-strain	A	56	165	1.24663	6	Hybrid	Yes	0.58
1630	2	Mixed-strain	A	34	143	1.16271	4	Hybrid	Yes	0.61
1631	2	Mixed-strain	A	89	192	1.25744	13	Farm	Yes	0.58
1632	2	Mixed-strain	A	107	205	1.242	9	Farm	Yes	0.61
1633	2	Mixed-strain	A	136	220	1.27724	15	Farm	Yes	0.6
1634	2	Mixed-strain	A	74	182	1.22749	9	Farm	Yes	0.61
1635	2	Mixed-strain	A	51	163	1.17763	16	Hybrid	Yes	0.6
1636	2	Mixed-strain	A	74	184	1.1879	9	Farm	Yes	0.61
1637	2	Mixed-strain	A	42	147	1.3222	22	Wild	Yes	0.61
1638	2	Mixed-strain	A	39	145	1.27927	18	Hybrid	Yes	0.61
1639	2	Mixed-strain	A	102	198	1.31403	1	Farm	Yes	0.61
1640	2	Mixed-strain	A	35	145	1.14806	23	Wild	Yes	0.6
1641	2	Mixed-strain	A	48	155	1.28898	14	Hybrid	Yes	0.58
1642	2	Mixed-strain	A	88	190	1.28299	7	Farm	Yes	0.58
1643	2	Mixed-strain	A	49	157	1.26618	16	Hybrid	Yes	0.6
1644	2	Mixed-strain	A	119	211	1.26678	3	Farm	Yes	0.61
1645	2	Mixed-strain	A	35	145	1.14806	23	Wild	Yes	0.6
1646	2	Mixed-strain	A	30	134	1.24683	26	Wild	Yes	0.53
1647	2	Mixed-strain	A	68	177	1.22628	14	Hybrid	Yes	0.58
1648	2	Mixed-strain	A	62	174	1.17691	8	Hybrid	Yes	0.58
1649	2	Mixed-strain	A	41	149	1.23944	22	Wild	Yes	0.61
1650	2	Mixed-strain	A	54	165	1.2021	2	Hybrid	Yes	0.61
1651	2	Mixed-strain	A	40	153	1.11683	20	Hybrid	Yes	0.6
1652	2	Mixed-strain	A	33	137	1.28337	21	Wild	Yes	0.61
1653	2	Mixed-strain	A	75	181	1.26481	3	Farm	Yes	0.61
1654	2	Mixed-strain	A	38	138	1.44593	8	Hybrid	Yes	0.58
1655	2	Mixed-strain	A	61	165	1.35793	4	Hybrid	Yes	0.61
1656	2	Mixed-strain	A	42	150	1.24444	22	Wild	Yes	0.61
1657	2	Mixed-strain	A	47	157	1.2145	6	Hybrid	Yes	0.58
1658	2	Mixed-strain	A	39	145	1.27927	27	Wild	Yes	0.57
1659	2	Mixed-strain	A	11	97	1.20525	21	Wild	Yes	0.61
1660	2	Mixed-strain	A	22	120	1.27315	27	Wild	Yes	0.57
1661	2	Mixed-strain	A	23	122	1.26663	29	Wild	Yes	0.57
1662	2	Mixed-strain	A	53	163	1.22381	20	Hybrid	Yes	0.6
1663	2	Mixed-strain	A	25	126	1.24977	26	Wild	Yes	0.53
1664	2	Mixed-strain	A	41	148	1.26473	16	Hybrid	Yes	0.6
1665	2	Mixed-strain	A	46	158	1.16624	14	Hybrid	Yes	0.58
1666	2	Mixed-strain	A	52	164	1.17889	10	Hybrid	Yes	0.63
1667	2	Mixed-strain	A	25	129	1.16458	22	Wild	Yes	0.61
1668	2	Mixed-strain	A	53	163	1.22381	13	Farm	Yes	0.58
1669	2	Mixed-strain	A	30	135	1.21933	21	Wild	Yes	0.61
1670	2	Mixed-strain	A	40	149	1.20921	2	Hybrid	Yes	0.61
1671	2	Mixed-strain	A	27	132	1.17393	23	Wild	Yes	0.6
1672	2	Mixed-strain	A	27	130	1.22895	30	Wild	Yes	0.57
1673	2	Mixed-strain	A	10	95	1.16635	28	Wild	Yes	0.56
1674	2	Mixed-strain	A	68	180	1.16598	8	Hybrid	Yes	0.58
1675	2	Mixed-strain	A	92	200	1.15	15	Farm	Yes	0.6
1676	2	Mixed-strain	A	128	206	1.46423	19	Farm	Yes	0.6
1677	2	Mixed-strain	A	60	171	1.19995	8	Hybrid	Yes	0.58
1678	2	Mixed-strain	A	47	157	1.2145	20	Hybrid	Yes	0.6
1679	2	Mixed-strain	A	100	201	1.23144	15	Farm	Yes	0.6
1680	2	Mixed-strain	A	101	198	1.30115	1	Farm	Yes	0.61
1681	2	Mixed-strain	A	95	194	1.30112	1	Farm	Yes	0.61
1682	2	Mixed-strain	A	59	166	1.28982	4	Hybrid	Yes	0.61
1683	2	Mixed-strain	A	71	182	1.17773	3	Farm	Yes	0.61
1684	2	Mixed-strain	A	106	208	1.17792	7	Farm	Yes	0.58
1685	2	Mixed-strain	A	53	163	1.22381	14	Hybrid	Yes	0.58
1686	2	Mixed-strain	A	64	172	1.25775	7	Farm	Yes	0.58
1687	2	Mixed-strain	A	86	191	1.23424	13	Farm	Yes	0.58
1688	2	Mixed-strain	A	97	202	1.17684	1	Farm	Yes	0.61
1689	2	Mixed-strain	A	106	209	1.16109	7	Farm	Yes	0.58
1690	2	Mixed-strain	A	48	160	1.17188	10	Hybrid	Yes	0.63
1691	2	Mixed-strain	A	89	188	1.33942	17	Farm	Yes	0.6
1692	2	Mixed-strain	A	54	163	1.2469	16	Hybrid	Yes	0.6
1693	2	Mixed-strain	A	67	175	1.25015	6	Hybrid	Yes	0.58
1694	2	Mixed-strain	A	91	197	1.19026	15	Farm	Yes	0.6
1695	2	Mixed-strain	A	71	174	1.34775	4	Hybrid	Yes	0.61
1696	2	Mixed-strain	A	65	177	1.17218	7	Farm	Yes	0.58
1697	2	Mixed-strain	A	84	190	1.22467	16	Hybrid	Yes	0.6
1698	2	Mixed-strain	A	35	139	1.30324	18	Hybrid	Yes	0.61
1699	2	Mixed-strain	A	41	155	1.101	10	Hybrid	Yes	0.63
1700	2	Mixed-strain	A	56	166	1.22423	4	Hybrid	Yes	0.61
1701	2	Mixed-strain	A	60	174	1.13895	8	Hybrid	Yes	0.58
1702	2	Mixed-strain	A	42	148	1.29558	18	Hybrid	Yes	0.61
1703	2	Mixed-strain	A	43	152	1.22444	18	Hybrid	Yes	0.61
1704	2	Mixed-strain	A	36	143	1.2311	22	Wild	Yes	0.61
1705	2	Mixed-strain	A	33	140	1.20262	18	Hybrid	Yes	0.61
1706	2	Mixed-strain	A	47	153	1.31227	6	Hybrid	Yes	0.58
1707	2	Mixed-strain	A	50	159	1.24388	18	Hybrid	Yes	0.61
1708	2	Mixed-strain	A	55	162	1.29365	5	Farm	Yes	0.58
1709	2	Mixed-strain	A	24	122	1.3217	26	Wild	Yes	0.53
1710	2	Mixed-strain	A	13	101	1.26177	27	Wild	Yes	0.57
1711	2	Mixed-strain	A	26	128	1.23978	22	Wild	Yes	0.61
1712	2	Mixed-strain	A	28	131	1.2455	21	Wild	Yes	0.61
1713	2	Mixed-strain	A	41	152	1.16749	2	Hybrid	Yes	0.61
1714	2	Mixed-strain	A	86	188	1.29427	1	Farm	Yes	0.61
1715	2	Mixed-strain	A	124	216	1.23044	15	Farm	Yes	0.6
1716	2	Mixed-strain	A	137	222	1.25217	15	Farm	Yes	0.6
1717	2	Mixed-strain	A	92	193	1.27972	1	Farm	Yes	0.61
1718	2	Mixed-strain	A	47	159	1.16925	8	Hybrid	Yes	0.58
1719	2	Mixed-strain	A	120	213	1.24177	15	Farm	Yes	0.6
1720	2	Mixed-strain	A	49	156	1.29069	2	Hybrid	Yes	0.61
1721	2	Mixed-strain	A	89	194	1.21895	7	Farm	Yes	0.58
1722	2	Mixed-strain	A	46	157	1.18866	10	Hybrid	Yes	0.63
1723	2	Mixed-strain	A	80	182	1.32701	17	Farm	Yes	0.6
1724	2	Mixed-strain	A	47	155	1.26213	20	Hybrid	Yes	0.6
1725	2	Mixed-strain	A	14	109	1.08106	26	Wild	Yes	0.53
1726	2	Mixed-strain	A	16	109	1.23549	30	Wild	Yes	0.57
1727	2	Mixed-strain	A	35	143	1.19691	16	Hybrid	Yes	0.6
1728	2	Mixed-strain	A	20	116	1.28132	27	Wild	Yes	0.57
1729	2	Mixed-strain	A	30	132	1.30437	12	Hybrid	Yes	0.6
1730	2	Mixed-strain	A	34	140	1.23907	2	Hybrid	Yes	0.61
1731	2	Mixed-strain	A	51	161	1.22206	20	Hybrid	Yes	0.6
1732	2	Mixed-strain	A	100	199	1.26894	1	Farm	Yes	0.61
1733	2	Mixed-strain	A	35	141	1.24856	14	Hybrid	Yes	0.58
1734	2	Mixed-strain	A	14	102	1.31925	21	Wild	Yes	0.61
1735	2	Mixed-strain	A	19	114	1.28245	30	Wild	Yes	0.57
1736	2	Mixed-strain	A	45	158	1.14088	10	Hybrid	Yes	0.63
1737	2	Mixed-strain	A	33	143	1.12851	20	Hybrid	Yes	0.6
1738	2	Mixed-strain	A	28	131	1.2455	29	Wild	Yes	0.57
1739	2	Mixed-strain	A	23	124	1.20632	23	Wild	Yes	0.6
1740	2	Mixed-strain	A	97	195	1.30818	15	Farm	Yes	0.6
1741	2	Mixed-strain	A	55	169	1.13947	8	Hybrid	Yes	0.58
1742	2	Mixed-strain	A	99	205	1.14914	1	Farm	Yes	0.61
1743	2	Mixed-strain	A	52	159	1.29364	2	Hybrid	Yes	0.61
1744	2	Mixed-strain	A	105	210	1.13379	7	Farm	Yes	0.58
1745	2	Mixed-strain	A	80	189	1.18496	7	Farm	Yes	0.58
1746	2	Mixed-strain	A	75	180	1.28601	7	Farm	Yes	0.58
1747	2	Mixed-strain	A	65	176	1.19227	19	Farm	Yes	0.6
1748	2	Mixed-strain	A	96	194	1.31482	17	Farm	Yes	0.6
1749	2	Mixed-strain	A	120	206	1.37271	15	Farm	Yes	0.6
1750	2	Mixed-strain	A	99	203	1.18344	11	Farm	Yes	0.6
1751	2	Mixed-strain	A	132	214	1.34689	19	Farm	Yes	0.6
1752	2	Mixed-strain	A	103	204	1.21324	3	Farm	Yes	0.61
1753	2	Mixed-strain	A	46	155	1.23527	6	Hybrid	Yes	0.58
1754	2	Mixed-strain	A	29	135	1.17868	23	Wild	Yes	0.6
1755	2	Mixed-strain	A	24	124	1.25877	22	Wild	Yes	0.61
1756	2	Mixed-strain	A	43	152	1.22444	22	Wild	Yes	0.61
1757	2	Mixed-strain	A	52	162	1.22309	2	Hybrid	Yes	0.61
1758	2	Mixed-strain	A	49	161	1.17414	20	Hybrid	Yes	0.6
1759	2	Mixed-strain	A	38	148	1.17219	14	Hybrid	Yes	0.58
1760	2	Mixed-strain	A	52	160	1.26953	14	Hybrid	Yes	0.58
1761	2	Mixed-strain	A	32	140	1.16618	23	Wild	Yes	0.6
1762	2	Mixed-strain	A	64	172	1.25775	13	Farm	Yes	0.58
1763	2	Mixed-strain	A	49	158	1.2423	2	Hybrid	Yes	0.61
1764	2	Mixed-strain	A	65	172	1.2774	4	Hybrid	Yes	0.61
1765	2	Mixed-strain	A	32	136	1.27214	2	Hybrid	Yes	0.61
1766	2	Mixed-strain	A	55	162	1.29365	4	Hybrid	Yes	0.61
1767	2	Mixed-strain	A	30	135	1.21933	30	Wild	Yes	0.57
1768	2	Mixed-strain	A	49	160	1.19629	16	Hybrid	Yes	0.6
1769	2	Mixed-strain	A	29	130	1.31998	27	Wild	Yes	0.57
1770	2	Mixed-strain	A	26	128	1.23978	29	Wild	Yes	0.57
1771	2	Mixed-strain	A	14	102	1.31925	22	Wild	Yes	0.61
1772	2	Mixed-strain	A	18	113	1.24749	16	Hybrid	Yes	0.6
1773	2	Mixed-strain	A	38	195	0.512483	27	Wild	Yes	0.57
1774	2	Mixed-strain	A	84	188	1.26417	15	Farm	Yes	0.6
1775	2	Mixed-strain	A	85	193	1.18235	1	Farm	Yes	0.61
1776	2	Mixed-strain	A	100	198	1.28826	17	Farm	Yes	0.6
1777	2	Mixed-strain	A	63	174	1.19589	8	Hybrid	Yes	0.58
1778	2	Mixed-strain	A	44	157	1.13698	10	Hybrid	Yes	0.63
1779	2	Mixed-strain	A	57	165	1.26889	8	Hybrid	Yes	0.58
1780	2	Mixed-strain	A	104	202	1.26177	15	Farm	Yes	0.6
1781	2	Mixed-strain	A	73	182	1.2109	5	Farm	Yes	0.58
1782	2	Mixed-strain	A	48	157	1.24034	14	Hybrid	Yes	0.58
1783	2	Mixed-strain	A	76	184	1.22	1	Farm	Yes	0.61
1784	2	Mixed-strain	A	115	209	1.25968	15	Farm	Yes	0.6
1785	2	Mixed-strain	A	51	159	1.26876	2	Hybrid	Yes	0.61
1786	2	Mixed-strain	A	50	156	1.31703	12	Hybrid	Yes	0.6
1787	2	Mixed-strain	A	29	134	1.20527	23	Wild	Yes	0.6
1788	2	Mixed-strain	A	95	193	1.32145	9	Farm	Yes	0.61
1789	2	Mixed-strain	A	13	98	1.38123	21	Wild	Yes	0.61
1790	2	Mixed-strain	A	13	101	1.26177	26	Wild	Yes	0.53
1791	2	Mixed-strain	A	17	115	1.11778	29	Wild	Yes	0.57
1792	2	Mixed-strain	A	37	146	1.18889	20	Hybrid	Yes	0.6
1793	2	Mixed-strain	A	78	186	1.21215	11	Farm	Yes	0.6
1794	2	Mixed-strain	A	52	164	1.17889	18	Hybrid	Yes	0.61
1795	2	Mixed-strain	A	106	206	1.21256	1	Farm	Yes	0.61
1796	2	Mixed-strain	A	141	225	1.23786	15	Farm	Yes	0.6
1797	2	Mixed-strain	A	93	197	1.21642	11	Farm	Yes	0.6
1798	2	Mixed-strain	A	87	187	1.33044	17	Farm	Yes	0.6
1799	2	Mixed-strain	A	54	162	1.27013	18	Hybrid	Yes	0.61
1800	2	Mixed-strain	A	74	186	1.14999	3	Farm	Yes	0.61
1801	2	Mixed-strain	A	44	155	1.18156	16	Hybrid	Yes	0.6
1802	2	Mixed-strain	A	47	155	1.26213	18	Hybrid	Yes	0.61
1803	2	Mixed-strain	A	84	188	1.26417	11	Farm	Yes	0.6
1804	2	Mixed-strain	A	125	219	1.19008	13	Farm	Yes	0.58
1805	2	Mixed-strain	A	38	147	1.19628	27	Wild	Yes	0.57
1806	2	Mixed-strain	A	43	153	1.20059	20	Hybrid	Yes	0.6
1807	2	Mixed-strain	A	136	223	1.22638	15	Farm	Yes	0.6
1808	2	Mixed-strain	A	78	187	1.19281	19	Farm	Yes	0.6
1809	2	Mixed-strain	A	49	159	1.219	4	Hybrid	Yes	0.61
1810	2	Mixed-strain	A	62	172	1.21845	8	Hybrid	Yes	0.58
1811	2	Mixed-strain	A	117	208	1.30016	15	Farm	Yes	0.6
1812	2	Mixed-strain	A	111	206	1.26976	15	Farm	Yes	0.6
1813	2	Mixed-strain	A	36	144	1.20563	22	Wild	Yes	0.61
1814	2	Mixed-strain	A	80	183	1.30538	4	Hybrid	Yes	0.61
1815	2	Mixed-strain	A	55	168	1.15994	7	Farm	Yes	0.58
1816	2	Mixed-strain	A	93	196	1.23514	1	Farm	Yes	0.61
1817	2	Mixed-strain	A	78	184	1.25211	17	Farm	Yes	0.6
1818	2	Mixed-strain	A	67	177	1.20824	1	Farm	Yes	0.61
1819	2	Mixed-strain	A	32	136	1.27214	22	Wild	Yes	0.61
1820	2	Mixed-strain	A	20	116	1.28132	21	Wild	Yes	0.61
1821	2	Mixed-strain	A	49	161	1.17414	20	Hybrid	Yes	0.6
1822	2	Mixed-strain	A	64	167	1.37414	3	Farm	Yes	0.61	Yes
1823	2	Mixed-strain	A	131	219	1.24721	15	Farm	Yes	0.6
1824	2	Mixed-strain	A	45	156	1.18533	10	Hybrid	Yes	0.63
1825	2	Mixed-strain	A	88	190	1.28299	17	Farm	Yes	0.6
1826	2	Mixed-strain	A	46	153	1.28435	2	Hybrid	Yes	0.61
1827	2	Mixed-strain	A	31	136	1.23238	29	Wild	Yes	0.57
1828	2	Mixed-strain	A	30	136	1.19263	22	Wild	Yes	0.61
1829	2	Mixed-strain	A	40	146	1.28529	14	Hybrid	Yes	0.58
1830	2	Mixed-strain	A	72	181	1.21422	11	Farm	Yes	0.6
1831	2	Mixed-strain	A	89	194	1.21895	11	Farm	Yes	0.6
1832	2	Mixed-strain	A	67	172	1.31671	2	Hybrid	Yes	0.61
1833	2	Mixed-strain	A	77	179	1.34255	4	Hybrid	Yes	0.61
1834	2	Mixed-strain	A	94	191	1.34905	17	Farm	Yes	0.6
1835	2	Mixed-strain	A	105	206	1.20112	1	Farm	Yes	0.61
1836	2	Mixed-strain	A	31	152	0.882736	6	Hybrid	Yes	0.58
1837	2	Mixed-strain	A	102	203	1.2193	19	Farm	Yes	0.6
1838	2	Mixed-strain	A	70	179	1.2205	9	Farm	Yes	0.61
1839	2	Mixed-strain	A	77	182	1.27725	6	Hybrid	Yes	0.58
1840	2	Mixed-strain	A	91	190	1.32672	7	Farm	Yes	0.58
1841	2	Mixed-strain	A	99	199	1.25625	5	Farm	Yes	0.58
1842	2	Mixed-strain	A	47	153	1.31227	2	Hybrid	Yes	0.61
1843	2	Mixed-strain	A	36	143	1.2311	18	Hybrid	Yes	0.61
1844	2	Mixed-strain	A	41	149	1.23944	16	Hybrid	Yes	0.6
1845	2	Mixed-strain	A	50	159	1.24388	18	Hybrid	Yes	0.61
1846	2	Mixed-strain	A	43	151	1.24893	6	Hybrid	Yes	0.58
1847	2	Mixed-strain	A	35	140	1.27551	27	Wild	Yes	0.57
1848	2	Mixed-strain	A	24	122	1.3217	27	Wild	Yes	0.57
1849	2	Mixed-strain	A	22	120	1.27315	21	Wild	Yes	0.61
1850	2	Mixed-strain	A	14	105	1.20937	21	Wild	Yes	0.61
1851	2	Mixed-strain	A	30	134	1.24683	18	Hybrid	Yes	0.61
1852	2	Mixed-strain	A	110	209	1.20491	3	Farm	Yes	0.61
1853	2	Mixed-strain	A	44	151	1.27797	14	Hybrid	Yes	0.58
1854	2	Mixed-strain	A	48	157	1.24034	18	Hybrid	Yes	0.61
1855	2	Mixed-strain	A	80	187	1.22339	3	Farm	Yes	0.61
1856	2	Mixed-strain	A	53	163	1.22381	2	Hybrid	Yes	0.61
1857	2	Mixed-strain	A	112	205	1.30004	3	Farm	Yes	0.61
1858	2	Mixed-strain	A	36	143	1.2311	18	Hybrid	Yes	0.61
1859	2	Mixed-strain	A	90	187	1.37631	4	Hybrid	Yes	0.61
1860	2	Mixed-strain	A	49	163	1.13144	20	Hybrid	Yes	0.6
1861	2	Mixed-strain	A	37	142	1.29222	26	Wild	Yes	0.53
1862	2	Mixed-strain	A	46	157	1.18866	18	Hybrid	Yes	0.61
1863	2	Mixed-strain	A	55	162	1.29365	4	Hybrid	Yes	0.61
1864	2	Mixed-strain	A	80	185	1.2635	11	Farm	Yes	0.6
1865	2	Mixed-strain	A	60	169	1.24306	16	Hybrid	Yes	0.6
1866	2	Mixed-strain	A	38	146	1.22103	21	Wild	Yes	0.61
1867	2	Mixed-strain	A	27	130	1.22895	18	Hybrid	Yes	0.61
1868	2	Mixed-strain	A	61	171	1.21995	8	Hybrid	Yes	0.58
1869	2	Mixed-strain	A	31	136	1.23238	22	Wild	Yes	0.61
1870	2	Mixed-strain	A	64	173	1.23607	6	Hybrid	Yes	0.58
1871	2	Mixed-strain	A	56	162	1.31717	2	Hybrid	Yes	0.61
1872	2	Mixed-strain	A	35	134	1.45463	9	Farm	Yes	0.61	Yes
1873	2	Mixed-strain	A	26	127	1.26929	20	Hybrid	Yes	0.6
1874	2	Mixed-strain	A	25	127	1.22047	30	Wild	Yes	0.57
1875	2	Mixed-strain	A	28	131	1.2455	22	Wild	Yes	0.61
1876	2	Mixed-strain	A	48	156	1.26435	2	Hybrid	Yes	0.61
1877	2	Mixed-strain	A	22	121	1.24184	29	Wild	Yes	0.57
1878	2	Mixed-strain	A	23	123	1.23598	20	Hybrid	Yes	0.6
1879	2	Mixed-strain	A	72	182	1.19431	19	Farm	Yes	0.6
1880	2	Mixed-strain	A	82	189	1.21459	17	Farm	Yes	0.6
1881	2	Mixed-strain	A	75	188	1.12872	7	Farm	Yes	0.58
1882	2	Mixed-strain	A	37	145	1.21366	22	Wild	Yes	0.61
1883	2	Mixed-strain	A	29	134	1.20527	22	Wild	Yes	0.61
1884	2	Mixed-strain	A	111	204	1.30747	17	Farm	Yes	0.6
1885	2	Mixed-strain	A	96	199	1.21818	19	Farm	Yes	0.6
1886	2	Mixed-strain	A	105	206	1.20112	7	Farm	Yes	0.58
1887	2	Mixed-strain	A	49	156	1.29069	20	Hybrid	Yes	0.6
1888	2	Mixed-strain	A	58	171	1.15995	8	Hybrid	Yes	0.58
1889	2	Mixed-strain	A	92	195	1.24075	7	Farm	Yes	0.58
1890	2	Mixed-strain	A	52	164	1.17889	4	Hybrid	Yes	0.61
1891	2	Mixed-strain	A	26	132	1.13045	23	Wild	Yes	0.6
1892	2	Mixed-strain	A	33	188	0.496639	22	Wild	Yes	0.61
1893	2	Mixed-strain	A	39	151	1.13275	10	Hybrid	Yes	0.63
1894	2	Mixed-strain	A	103	197	1.34722	11	Farm	Yes	0.6
1895	2	Mixed-strain	A	57	171	1.13995	1	Farm	Yes	0.61
1896	2	Mixed-strain	A	71	183	1.15852	19	Farm	Yes	0.6
1897	2	Mixed-strain	A	22	120	1.27315	26	Wild	Yes	0.53
1898	2	Mixed-strain	A	51	162	1.19957	2	Hybrid	Yes	0.61
1899	2	Mixed-strain	A	59	170	1.2009	8	Hybrid	Yes	0.58
1900	2	Mixed-strain	A	36	142	1.2573	14	Hybrid	Yes	0.58
1901	2	Mixed-strain	A	42	149	1.26967	6	Hybrid	Yes	0.58
1902	2	Mixed-strain	A	49	157	1.26618	4	Hybrid	Yes	0.61
1903	2	Mixed-strain	A	39	145	1.27927	21	Wild	Yes	0.61
1904	2	Mixed-strain	A	35	142	1.22237	20	Hybrid	Yes	0.6
1905	2	Mixed-strain	A	20	115	1.31503	21	Wild	Yes	0.61
1906	2	Mixed-strain	A	21	115	1.38078	30	Wild	Yes	0.57
1907	2	Mixed-strain	A	17	111	1.24303	27	Wild	Yes	0.57
1908	2	Mixed-strain	A	43	151	1.24893	20	Hybrid	Yes	0.6
1909	2	Mixed-strain	A	60	166	1.31168	6	Hybrid	Yes	0.58
1910	2	Mixed-strain	A	52	163	1.20072	10	Hybrid	Yes	0.63
1911	2	Mixed-strain	A	62	171	1.23995	20	Hybrid	Yes	0.6
1912	2	Mixed-strain	A	107	207	1.20635	3	Farm	Yes	0.61
1913	2	Mixed-strain	A	78	185	1.23191	7	Farm	Yes	0.58
1914	2	Mixed-strain	A	56	161	1.34187	6	Hybrid	Yes	0.58
1915	2	Mixed-strain	A	100	197	1.30798	17	Farm	Yes	0.6
1916	2	Mixed-strain	A	111	209	1.21586	19	Farm	Yes	0.6
1917	2	Mixed-strain	A	138	221	1.2785	15	Farm	Yes	0.6
1918	2	Mixed-strain	A	84	188	1.26417	7	Farm	Yes	0.58
1919	2	Mixed-strain	A	98	197	1.28182	5	Farm	Yes	0.58
1920	2	Mixed-strain	A	39	148	1.20304	23	Wild	Yes	0.6
1921	2	Mixed-strain	A	58	168	1.22321	16	Hybrid	Yes	0.6
1922	2	Mixed-strain	A	117	212	1.22794	19	Farm	Yes	0.6
1923	2	Mixed-strain	A	104	204	1.22502	1	Farm	Yes	0.61
1924	2	Mixed-strain	A	60	171	1.19995	8	Hybrid	Yes	0.58
1925	2	Mixed-strain	A	55	161	1.31791	6	Hybrid	Yes	0.58
1926	2	Mixed-strain	A	37	147	1.1648	23	Wild	Yes	0.6
1927	2	Mixed-strain	A	34	134	1.41307	10	Hybrid	Yes	0.63
1928	2	Mixed-strain	A	26	129	1.21117	23	Wild	Yes	0.6
1929	2	Mixed-strain	A	102	202	1.2375	1	Farm	Yes	0.61
1930	2	Mixed-strain	A	41	151	1.19084	10	Hybrid	Yes	0.63
1931	2	Mixed-strain	A	34	139	1.266	8	Hybrid	Yes	0.58
1932	2	Mixed-strain	A	32	137	1.24448	29	Wild	Yes	0.57
1933	2	Mixed-strain	A	23	124	1.20632	21	Wild	Yes	0.61
1934	2	Mixed-strain	A	27	130	1.22895	22	Wild	Yes	0.61
1935	2	Mixed-strain	A	14	103	1.2812	30	Wild	Yes	0.57
1936	2	Mixed-strain	A	72	182	1.19431	17	Farm	Yes	0.6
1937	2	Mixed-strain	A	46	152	1.30987	16	Hybrid	Yes	0.6
1938	2	Mixed-strain	A	107	209	1.17205	3	Farm	Yes	0.61
1939	2	Mixed-strain	A	68	179	1.18563	17	Farm	Yes	0.6
1940	2	Mixed-strain	A	201	252	1.25601	15	Farm	Yes	0.6
1941	2	Mixed-strain	A	94	197	1.2295	13	Farm	Yes	0.58
1942	2	Mixed-strain	A	80	191	1.14813	8	Hybrid	Yes	0.58
1943	2	Mixed-strain	A	67	177	1.20824	6	Hybrid	Yes	0.58
1944	2	Mixed-strain	A	43	152	1.22444	18	Hybrid	Yes	0.61
1945	2	Mixed-strain	A	50	160	1.2207	14	Hybrid	Yes	0.58
1946	2	Mixed-strain	A	99	197	1.2949	19	Farm	Yes	0.6
1947	2	Mixed-strain	A	89	192	1.25744	5	Farm	Yes	0.58
1948	2	Mixed-strain	A	60	173	1.15881	9	Farm	Yes	0.61
1949	2	Mixed-strain	A	59	167	1.26678	4	Hybrid	Yes	0.61
1950	2	Mixed-strain	A	94	197	1.2295	5	Farm	Yes	0.58
1951	2	Mixed-strain	A	64	176	1.17393	8	Hybrid	Yes	0.58
1952	2	Mixed-strain	A	133	224	1.18333	15	Farm	Yes	0.6
1953	2	Mixed-strain	A	53	164	1.20156	20	Hybrid	Yes	0.6
1954	2	Mixed-strain	A	64	178	1.1348	8	Hybrid	Yes	0.58
1955	2	Mixed-strain	A	58	168	1.22321	2	Hybrid	Yes	0.61
1956	2	Mixed-strain	A	87	194	1.19155	19	Farm	Yes	0.6
1957	2	Mixed-strain	A	61	169	1.26377	4	Hybrid	Yes	0.61
1958	2	Mixed-strain	A	67	176	1.22896	8	Hybrid	Yes	0.58
1959	2	Mixed-strain	A	45	155	1.20842	23	Wild	Yes	0.6
1960	2	Mixed-strain	A	37	147	1.1648	20	Hybrid	Yes	0.6
1961	2	Mixed-strain	A	47	159	1.16925	8	Hybrid	Yes	0.58
1962	2	Mixed-strain	A	52	162	1.22309	10	Hybrid	Yes	0.63
1963	2	Mixed-strain	A	58	170	1.18054	8	Hybrid	Yes	0.58
1964	2	Mixed-strain	A	15	108	1.19075	10	Hybrid	Yes	0.63
1965	2	Mixed-strain	A	194	249	1.25662	15	Farm	Yes	0.6
1966	2	Mixed-strain	A	105	205	1.21879	13	Farm	Yes	0.58
1967	2	Mixed-strain	A	53	163	1.22381	14	Hybrid	Yes	0.58
1968	2	Mixed-strain	A	80	188	1.20397	5	Farm	Yes	0.58
1969	2	Mixed-strain	A	175	239	1.28187	15	Farm	Yes	0.6
1970	2	Mixed-strain	A	89	194	1.21895	11	Farm	Yes	0.6
1971	2	Mixed-strain	A	39	149	1.17898	20	Hybrid	Yes	0.6
1972	2	Mixed-strain	A	28	130	1.27447	23	Wild	Yes	0.6
1973	2	Mixed-strain	A	16	110	1.2021	23	Wild	Yes	0.6
1974	2	Mixed-strain	A	49	159	1.219	20	Hybrid	Yes	0.6
1975	2	Mixed-strain	A	91	195	1.22726	19	Farm	Yes	0.6
1976	2	Mixed-strain	A	56	171	1.11995	7	Farm	Yes	0.58
1977	2	Mixed-strain	A	33	141	1.17722	23	Wild	Yes	0.6
1978	2	Mixed-strain	A	104	201	1.28069	17	Farm	Yes	0.6
1979	2	Mixed-strain	A	34	139	1.266	20	Hybrid	Yes	0.6
1980	2	Mixed-strain	A	22	124	1.15387	21	Wild	Yes	0.61
1981	2	Mixed-strain	A	34	143	1.16271	23	Wild	Yes	0.6
1982	2	Mixed-strain	A	84	192	1.18679	9	Farm	Yes	0.61
1983	2	Mixed-strain	A	56	166	1.22423	2	Hybrid	Yes	0.61
1984	2	Mixed-strain	A	90	196	1.19529	1	Farm	Yes	0.61
1985	2	Mixed-strain	A	52	156	1.36971	17	Farm	Yes	0.6
1986	2	Mixed-strain	A	74	179	1.29025	17	Farm	Yes	0.6
1987	2	Mixed-strain	A	58	167	1.24531	4	Hybrid	Yes	0.61
1988	2	Mixed-strain	A	28	133	1.19015	23	Wild	Yes	0.6
1989	2	Mixed-strain	A	24	126	1.19977	29	Wild	Yes	0.57
1990	2	Mixed-strain	A	30	132	1.30437	29	Wild	Yes	0.57
1991	2	Mixed-strain	A	27	126	1.34975	8	Hybrid	Yes	0.58
1992	2	Mixed-strain	A	14	104	1.24459	28	Wild	Yes	0.56
1993	2	Mixed-strain	A	40	151	1.16179	20	Hybrid	Yes	0.6
1994	2	Mixed-strain	A	45	153	1.25643	18	Hybrid	Yes	0.61
1995	2	Mixed-strain	A	36	145	1.18086	30	Wild	Yes	0.57
1996	2	Mixed-strain	A	26	132	1.13045	23	Wild	Yes	0.6
1997	2	Mixed-strain	A	17	110	1.27724	29	Wild	Yes	0.57
1998	2	Mixed-strain	A	37	145	1.21366	21	Wild	Yes	0.61
1999	2	Mixed-strain	A	44	154	1.20473	14	Hybrid	Yes	0.58
[truncated: 1,028 more rows]

## Sheet: Experiment II
Sample	Tank	Treatment	Weight (g)	Length (cm)	Condition factor	Family	Origin	Egg size (cm in diameter)	Excluded from growth comparisons
1	1	Hatchery control	23	12.4	1.20632	16	Hybrid	0.6
2	1	Hatchery control	21	11.7	1.31118	4	Hybrid	0.61
3	1	Hatchery control	8	8.5	1.30267	21	Wild	0.61
4	1	Hatchery control	22	11.9	1.30551	20	Hybrid	0.6
5	1	Hatchery control	26	12.9	1.21117	10	Hybrid	0.63
6	1	Hatchery control	30	13.4	1.24683	16	Hybrid	0.6
7	1	Hatchery control	48	15.5	1.28898	3	Farm	0.61
8	1	Hatchery control	5	7.6	1.13901	24	Wild	0.58
9	1	Hatchery control	41	14.5	1.34487	15	Farm	0.6
10	1	Hatchery control	31	13.5	1.25997	1	Farm	0.61
11	1	Hatchery control	22	11.6	1.40945	20	Hybrid	0.6
12	1	Hatchery control	24	12.2	1.3217	14	Hybrid	0.58
13	1	Hatchery control	23	12.3	1.23598	2	Hybrid	0.61
14	1	Hatchery control	43	14.9	1.2999	11	Farm	0.6
15	1	Hatchery control	20	11.5	1.31503	18	Hybrid	0.61
16	1	Hatchery control	41	14.7	1.29072	13	Farm	0.58
17	1	Hatchery control	35	14	1.27551	19	Farm	0.6
18	1	Hatchery control	4	6.9	1.21762	28	Wild	0.56
19	1	Hatchery control	4	7.4	0.987108	24	Wild	0.58
20	1	Hatchery control	4	6.9	1.21762	28	Wild	0.56
21	1	Hatchery control	55	16	1.34277	15	Farm	0.6
22	1	Hatchery control	26	12.7	1.26929	4	Hybrid	0.61
23	1	Hatchery control	14	10.4	1.24459	23	Wild	0.6
24	1	Hatchery control	20	11.5	1.31503	8	Hybrid	0.58
25	1	Hatchery control	17	11.1	1.24303	16	Hybrid	0.6
26	1	Hatchery control	24	12.5	1.2288	14	Hybrid	0.58
27	1	Hatchery control	7	8.4	1.18103	22	Wild	0.61
28	1	Hatchery control	9	9.3	1.11891	23	Wild	0.6
29	1	Hatchery control	6	7.6	1.36682	30	Wild	0.57
30	1	Hatchery control	19	11.7	1.1863	10	Hybrid	0.63
31	1	Hatchery control	53	15.6	1.39605	15	Farm	0.6
32	1	Hatchery control	18	11.5	1.18353	21	Wild	0.61
33	1	Hatchery control	6	7.9	1.21694	28	Wild	0.56
34	1	Hatchery control	9	8.7	1.36674	30	Wild	0.57
35	1	Hatchery control	8	8.6	1.25775	24	Wild	0.58
36	1	Hatchery control	8	8.9	1.1348	21	Wild	0.61
37	1	Hatchery control	10	9.4	1.20397	21	Wild	0.61
38	1	Hatchery control	27	12.6	1.34975	22	Wild	0.61
39	1	Hatchery control	5	7.8	1.05363	24	Wild	0.58
40	1	Hatchery control	21	11.9	1.24617	4	Hybrid	0.61
41	1	Hatchery control	6	8.1	1.12901	24	Wild	0.58
42	1	Hatchery control	3	6.8	0.954101	28	Wild	0.56
43	1	Hatchery control	3	6.5	1.0924	24	Wild	0.58
44	1	Hatchery control	38	14.2	1.32715	19	Farm	0.6
45	1	Hatchery control	21	12.1	1.1854	10	Hybrid	0.63
46	1	Hatchery control	35	13.7	1.36115	11	Farm	0.6
47	1	Hatchery control	21	11.9	1.24617	8	Hybrid	0.58
48	1	Hatchery control	7	8.3	1.22423	24	Wild	0.58
49	1	Hatchery control	22	12.3	1.18224	16	Hybrid	0.6
50	1	Hatchery control	5	7.7	1.09521	29	Wild	0.57
51	1	Hatchery control	41	14.5	1.34487	7	Farm	0.58
52	1	Hatchery control	29	13.1	1.28998	6	Hybrid	0.58
53	1	Hatchery control	25	12.7	1.22047	20	Hybrid	0.6
54	1	Hatchery control	23	12.2	1.26663	16	Hybrid	0.6
55	1	Hatchery control	44	14.7	1.38516	19	Farm	0.6
56	1	Hatchery control	12	9.9	1.23673	21	Wild	0.61
57	1	Hatchery control	31	13.5	1.25997	9	Farm	0.61
58	1	Hatchery control	23	12	1.33102	2	Hybrid	0.61
59	1	Hatchery control	18	11.2	1.2812	20	Hybrid	0.6
60	1	Hatchery control	14	10.3	1.2812	27	Wild	0.57
61	1	Hatchery control	10	9.4	1.20397	24	Wild	0.58
62	1	Hatchery control	29	13	1.31998	4	Hybrid	0.61
63	1	Hatchery control	28	12.9	1.30433	4	Hybrid	0.61
64	1	Hatchery control	28	12.8	1.33514	6	Hybrid	0.58
65	1	Hatchery control	27	13	1.22895	3	Farm	0.61
66	1	Hatchery control	50	15.7	1.29203	15	Farm	0.6
67	1	Hatchery control	33	13.7	1.28337	5	Farm	0.58
68	1	Hatchery control	16	10.8	1.27013	12	Hybrid	0.6
69	1	Hatchery control	18	11.2	1.2812	16	Hybrid	0.6
70	1	Hatchery control	21	11.8	1.27812	16	Hybrid	0.6
71	1	Hatchery control	41	14.7	1.29072	15	Farm	0.6
72	1	Hatchery control	17	11.3	1.17819	6	Hybrid	0.58
73	1	Hatchery control	28	13.1	1.2455	3	Farm	0.61
74	1	Hatchery control	16	11	1.2021	21	Wild	0.61
75	1	Hatchery control	22	11.8	1.33899	4	Hybrid	0.61
76	1	Hatchery control	25	12.2	1.37677	17	Farm	0.6
77	1	Hatchery control	9	8.8	1.32067	22	Wild	0.61
78	1	Hatchery control	47	15.2	1.33834	13	Farm	0.58
79	1	Hatchery control	21	11.9	1.24617	20	Hybrid	0.6
80	1	Hatchery control	33	13.2	1.4348	18	Hybrid	0.61
81	1	Hatchery control	26	12.5	1.3312	10	Hybrid	0.63
82	1	Hatchery control	22	12.2	1.21156	12	Hybrid	0.6
83	1	Hatchery control	32	13.6	1.27214	13	Farm	0.58
84	1	Hatchery control	27	12.9	1.25775	9	Farm	0.61
85	1	Hatchery control	50	15.5	1.34269	15	Farm	0.6
86	1	Hatchery control	47	15.4	1.28687	15	Farm	0.6
87	1	Hatchery control	30	13	1.3655	17	Farm	0.6
88	1	Hatchery control	43	14.5	1.41047	7	Farm	0.58
89	1	Hatchery control	14	10.4	1.24459	21	Wild	0.61
90	1	Hatchery control	36	14	1.31195	3	Farm	0.61
91	1	Hatchery control	4	7.4	0.987108	30	Wild	0.57
92	1	Hatchery control	10	9.5	1.16635	29	Wild	0.57
93	1	Hatchery control	12	10.1	1.16471	23	Wild	0.6
94	1	Hatchery control	18	11.2	1.2812	22	Wild	0.61
95	1	Hatchery control	20	11.7	1.24874	20	Hybrid	0.6
96	1	Hatchery control	26	12.5	1.3312	18	Hybrid	0.61
97	1	Hatchery control	14	10.7	1.14282	14	Hybrid	0.58
98	1	Hatchery control	3	6	1.38889	24	Wild	0.58
99	1	Hatchery control	33	13.4	1.37151	2	Hybrid	0.61
100	1	Hatchery control	16	10.8	1.27013	14	Hybrid	0.58
101	1	Hatchery control	43	15.1	1.24893	13	Farm	0.58
102	1	Hatchery control	27	13	1.22895	3	Farm	0.61
103	1	Hatchery control	16	11.1	1.16991	23	Wild	0.6
104	1	Hatchery control	12	9.9	1.23673	30	Wild	0.57
105	1	Hatchery control	33	13.6	1.31189	11	Farm	0.6
106	1	Hatchery control	36	14.3	1.2311	9	Farm	0.61
107	1	Hatchery control	35	13.8	1.33177	2	Hybrid	0.61
108	1	Hatchery control	9	9.1	1.19431	29	Wild	0.57
109	1	Hatchery control	14	10.6	1.17547	23	Wild	0.6
110	1	Hatchery control	17	11.2	1.21003	23	Wild	0.6
111	1	Hatchery control	18	11.3	1.24749	22	Wild	0.61
112	1	Hatchery control	4	6.2	1.67836	15	Farm	0.6	Yes
113	1	Hatchery control	24	12.5	1.2288	16	Hybrid	0.6
114	1	Hatchery control	33	13.6	1.31189	3	Farm	0.61
115	1	Hatchery control	14	10.3	1.2812	27	Wild	0.57
116	1	Hatchery control	9	9.2	1.15579	29	Wild	0.57
117	1	Hatchery control	5	7.9	1.01412	24	Wild	0.58
118	1	Hatchery control	35	13.9	1.30324	17	Farm	0.6
119	1	Hatchery control	34	13.8	1.29372	13	Farm	0.58
120	1	Hatchery control	21	11.7	1.31118	22	Wild	0.61
121	1	Hatchery control	42	14.7	1.3222	9	Farm	0.61
122	1	Hatchery control	15	10.5	1.29576	2	Hybrid	0.61
123	1	Hatchery control	11	8.8	1.61415	6	Hybrid	0.58	Yes
124	1	Hatchery control	19	11.4	1.28245	21	Wild	0.61
125	1	Hatchery control	7	8.3	1.22423	24	Wild	0.58
126	1	Hatchery control	7	8.6	1.10053	6	Hybrid	0.58
127	1	Hatchery control	25	12.7	1.22047	16	Hybrid	0.6
128	1	Hatchery control	26	12.5	1.3312	2	Hybrid	0.61
129	1	Hatchery control	21	11.9	1.24617	16	Hybrid	0.6
130	1	Hatchery control	36	14.3	1.2311	9	Farm	0.61
131	1	Hatchery control	26	12.8	1.23978	8	Hybrid	0.58
132	1	Hatchery control	15	10.6	1.25943	27	Wild	0.57
133	1	Hatchery control	33	13.7	1.28337	4	Hybrid	0.61
134	1	Hatchery control	24	12	1.38889	6	Hybrid	0.58
135	1	Hatchery control	17	11.7	1.06143	10	Hybrid	0.63
136	1	Hatchery control	8	8.9	1.1348	23	Wild	0.6
137	1	Hatchery control	20	11.6	1.28132	2	Hybrid	0.61
138	1	Hatchery control	23	12.2	1.26663	21	Wild	0.61
139	1	Hatchery control	18	11.5	1.18353	16	Hybrid	0.6
140	1	Hatchery control	28	13	1.27447	16	Hybrid	0.6
141	1	Hatchery control	18	11.3	1.24749	21	Wild	0.61
142	1	Hatchery control	15	10.6	1.25943	21	Wild	0.61
143	1	Hatchery control	45	15	1.33333	1	Farm	0.61
144	1	Hatchery control	17	11.2	1.21003	2	Hybrid	0.61
145	1	Hatchery control	56	15.9	1.39315	15	Farm	0.6
146	1	Hatchery control	33	13.8	1.25567	15	Farm	0.6
147	1	Hatchery control	29	13.2	1.26089	16	Hybrid	0.6
148	1	Hatchery control	5	7.5	1.18519	29	Wild	0.57
149	1	Hatchery control	31	13.5	1.25997	13	Farm	0.58
150	1	Hatchery control	8	8.9	1.1348	23	Wild	0.6
151	1	Hatchery control	30	13.4	1.24683	3	Farm	0.61
152	1	Hatchery control	21	11.8	1.27812	22	Wild	0.61
153	1	Hatchery control	16	10.7	1.30608	26	Wild	0.53
154	1	Hatchery control	30	13.3	1.27516	16	Hybrid	0.6
155	1	Hatchery control	24	12.7	1.17166	3	Farm	0.61
156	1	Hatchery control	27	12.8	1.28746	17	Farm	0.6
157	1	Hatchery control	39	14.4	1.3061	11	Farm	0.6
158	1	Hatchery control	15	10.7	1.22445	14	Hybrid	0.58
159	1	Hatchery control	17	11.1	1.24303	26	Wild	0.53
160	1	Hatchery control	13	10	1.3	30	Wild	0.57
161	1	Hatchery control	28	12.5	1.4336	12	Hybrid	0.6
162	1	Hatchery control	8	8.6	1.25775	23	Wild	0.6
163	1	Hatchery control	8	8.7	1.21488	26	Wild	0.53
164	1	Hatchery control	14	10.3	1.2812	8	Hybrid	0.58
165	1	Hatchery control	21	11.7	1.31118	21	Wild	0.61
166	1	Hatchery control	14	10.9	1.08106	23	Wild	0.6
167	1	Hatchery control	6	7.9	1.21694	24	Wild	0.58
168	1	Hatchery control	23	12.2	1.26663	18	Hybrid	0.61
169	1	Hatchery control	43	15	1.27407	9	Farm	0.61
170	1	Hatchery control	28	12.9	1.30433	1	Farm	0.61
171	1	Hatchery control	15	10.5	1.29576	27	Wild	0.57
172	1	Hatchery control	11	9.8	1.16873	24	Wild	0.58
173	1	Hatchery control	34	13.5	1.3819	2	Hybrid	0.61
174	1	Hatchery control	19	11.5	1.24928	20	Hybrid	0.6
175	1	Hatchery control	10	9.5	1.16635	21	Wild	0.61
176	1	Hatchery control	22	11.8	1.33899	20	Hybrid	0.6
177	1	Hatchery control	13	10	1.3	21	Wild	0.61
178	1	Hatchery control	23	12.2	1.26663	14	Hybrid	0.58
179	1	Hatchery control	10	9.8	1.06248	10	Hybrid	0.63
180	1	Hatchery control	9	9.1	1.19431	22	Wild	0.61
181	1	Hatchery control	19	11.7	1.1863	6	Hybrid	0.58
182	1	Hatchery control	22	11.7	1.37362	14	Hybrid	0.58
183	1	Hatchery control	10	9.6	1.13028	23	Wild	0.6
184	1	Hatchery control	32	13.5	1.30061	7	Farm	0.58
185	1	Hatchery control	35	13.8	1.33177	11	Farm	0.6
186	1	Hatchery control	37	14.2	1.29222	1	Farm	0.61
187	1	Hatchery control	24	12.4	1.25877	5	Farm	0.58
188	1	Hatchery control	30	13.4	1.24683	14	Hybrid	0.58
189	1	Hatchery control	33	13.9	1.22877	7	Farm	0.58
190	1	Hatchery control	3	6.6	1.04349	26	Wild	0.53
191	1	Hatchery control	20	11.8	1.21726	21	Wild	0.61
192	1	Hatchery control	11	9.6	1.24331	28	Wild	0.56
193	1	Hatchery control	43	14.6	1.38169	1	Farm	0.61
194	1	Hatchery control	17	11.2	1.21003	21	Wild	0.61
195	1	Hatchery control	42	14.8	1.29558	9	Farm	0.61
196	1	Hatchery control	18	11.2	1.2812	18	Hybrid	0.61
197	1	Hatchery control	7	8.7	1.06302	22	Wild	0.61
198	1	Hatchery control	16	10.8	1.27013	22	Wild	0.61
199	1	Hatchery control	33	13.7	1.28337	13	Farm	0.58
200	1	Hatchery control	24	12.6	1.19977	NA	NA	NA	Yes
201	1	Hatchery control	13	10	1.3	26	Wild	0.53
202	1	Hatchery control	7	8.3	1.22423	28	Wild	0.56
203	1	Hatchery control	23	12.4	1.20632	16	Hybrid	0.6
204	1	Hatchery control	4	7.1	1.1176	22	Wild	0.61
205	1	Hatchery control	30	13.5	1.21933	9	Farm	0.61
206	1	Hatchery control	30	13.3	1.27516	3	Farm	0.61
207	1	Hatchery control	13	10.1	1.26177	18	Hybrid	0.61
208	1	Hatchery control	22	12.1	1.24184	16	Hybrid	0.6
209	1	Hatchery control	33	13.4	1.37151	11	Farm	0.6
210	1	Hatchery control	32	13.3	1.36018	17	Farm	0.6
211	1	Hatchery control	41	14.5	1.34487	15	Farm	0.6
212	1	Hatchery control	28	12.9	1.30433	3	Farm	0.61
213	1	Hatchery control	21	11.9	1.24617	18	Hybrid	0.61
214	1	Hatchery control	40	14.4	1.33959	19	Farm	0.6
215	1	Hatchery control	37	14.5	1.21366	5	Farm	0.58
216	1	Hatchery control	20	11.7	1.24874	17	Farm	0.6
217	1	Hatchery control	27	13	1.22895	8	Hybrid	0.58
218	1	Hatchery control	9	9	1.23457	30	Wild	0.57
219	1	Hatchery control	4	7	1.16618	27	Wild	0.57
220	1	Hatchery control	6	8	1.17188	30	Wild	0.57
221	1	Hatchery control	33	13.5	1.34126	7	Farm	0.58
222	1	Hatchery control	14	10.2	1.31925	2	Hybrid	0.61
223	1	Hatchery control	20	11.7	1.24874	8	Hybrid	0.58
224	1	Hatchery control	28	13.1	1.2455	9	Farm	0.61
225	1	Hatchery control	27	12.6	1.34975	20	Hybrid	0.6
226	1	Hatchery control	29	13.3	1.23266	10	Hybrid	0.63
227	1	Hatchery control	12	9.9	1.23673	26	Wild	0.53
228	1	Hatchery control	26	12.8	1.23978	6	Hybrid	0.58
229	1	Hatchery control	18	11.1	1.31614	21	Wild	0.61
230	1	Hatchery control	39	14.4	1.3061	1	Farm	0.61
231	1	Hatchery control	20	11.7	1.24874	16	Hybrid	0.6
232	1	Hatchery control	12	10.1	1.16471	10	Hybrid	0.63
233	1	Hatchery control	25	12.4	1.31122	21	Wild	0.61
234	1	Hatchery control	12	9.7	1.31482	30	Wild	0.57
235	1	Hatchery control	13	10.3	1.18968	23	Wild	0.6
236	1	Hatchery control	24	12.3	1.28972	12	Hybrid	0.6
237	1	Hatchery control	40	14.5	1.31207	11	Farm	0.6
238	1	Hatchery control	41	14.5	1.34487	11	Farm	0.6
239	1	Hatchery control	22	12	1.27315	20	Hybrid	0.6
240	1	Hatchery control	25	12.2	1.37677	4	Hybrid	0.61
241	1	Hatchery control	9	9.4	1.08357	21	Wild	0.61
242	1	Hatchery control	10	9.3	1.24323	26	Wild	0.53
243	1	Hatchery control	5	7.5	1.18519	28	Wild	0.56
244	1	Hatchery control	11	9.7	1.20525	23	Wild	0.6
245	1	Hatchery control	8	8.8	1.17393	22	Wild	0.61
246	1	Hatchery control	23	12.3	1.23598	10	Hybrid	0.63
247	1	Hatchery control	19	11.3	1.3168	4	Hybrid	0.61
248	1	Hatchery control	19	11.3	1.3168	4	Hybrid	0.61
249	1	Hatchery control	12	9.9	1.23673	29	Wild	0.57
250	1	Hatchery control	18	11.3	1.24749	3	Farm	0.61
251	1	Hatchery control	48	15.1	1.39415	1	Farm	0.61
252	1	Hatchery control	30	13.2	1.30437	7	Farm	0.58
253	1	Hatchery control	21	11.8	1.27812	18	Hybrid	0.61
254	1	Hatchery control	28	12.8	1.33514	20	Hybrid	0.6
255	1	Hatchery control	5	7.8	1.05363	28	Wild	0.56
256	1	Hatchery control	23	12.2	1.26663	4	Hybrid	0.61
257	1	Hatchery control	48	15.4	1.31425	17	Farm	0.6
258	1	Hatchery control	25	12.6	1.24977	16	Hybrid	0.6
259	1	Hatchery control	25	12.6	1.24977	5	Farm	0.58
260	1	Hatchery control	7	8.7	1.06302	24	Wild	0.58
261	1	Hatchery control	16	10.7	1.30608	30	Wild	0.57
262	1	Hatchery control	12	10	1.2	26	Wild	0.53
263	1	Hatchery control	20	11.8	1.21726	21	Wild	0.61
264	1	Hatchery control	48	15.5	1.28898	15	Farm	0.6
265	1	Hatchery control	27	12.7	1.31811	2	Hybrid	0.61
266	1	Hatchery control	31	13.3	1.31767	11	Farm	0.6
267	1	Hatchery control	28	13	1.27447	10	Hybrid	0.63
268	1	Hatchery control	31	13.5	1.25997	7	Farm	0.58
269	1	Hatchery control	30	13.2	1.30437	18	Hybrid	0.61
270	1	Hatchery control	16	11	1.2021	28	Wild	0.56
271	1	Hatchery control	37	14.3	1.2653	9	Farm	0.61
272	1	Hatchery control	29	13	1.31998	14	Hybrid	0.58
273	1	Hatchery control	41	14.3	1.40209	11	Farm	0.6
274	1	Hatchery control	25	12.5	1.28	12	Hybrid	0.6
275	1	Hatchery control	25	12.2	1.37677	21	Wild	0.61
276	1	Hatchery control	35	14	1.27551	5	Farm	0.58
277	1	Hatchery control	6	8.1	1.12901	23	Wild	0.6
278	1	Hatchery control	6	8.3	1.04934	24	Wild	0.58
279	1	Hatchery control	15	10.6	1.25943	22	Wild	0.61
280	1	Hatchery control	27	13	1.22895	6	Hybrid	0.58
281	1	Hatchery control	13	10.4	1.1557	10	Hybrid	0.63
282	1	Hatchery control	19	11.7	1.1863	12	Hybrid	0.6
283	1	Hatchery control	10	9.3	1.24323	30	Wild	0.57
284	1	Hatchery control	12	9.6	1.35634	6	Hybrid	0.58
285	1	Hatchery control	7	8.3	1.22423	30	Wild	0.57
286	1	Hatchery control	39	14.5	1.27927	3	Farm	0.61
287	1	Hatchery control	20	11.6	1.28132	20	Hybrid	0.6
288	1	Hatchery control	19	11.5	1.24928	18	Hybrid	0.61
289	1	Hatchery control	9	9	1.23457	29	Wild	0.57
290	1	Hatchery control	26	12.6	1.29976	14	Hybrid	0.58
291	1	Hatchery control	12	10.1	1.16471	28	Wild	0.56
292	1	Hatchery control	15	10.8	1.19075	21	Wild	0.61
293	1	Hatchery control	10	9.4	1.20397	24	Wild	0.58
294	1	Hatchery control	35	13.7	1.36115	2	Hybrid	0.61
295	1	Hatchery control	8	8.7	1.21488	24	Wild	0.58
296	1	Hatchery control	5	7.7	1.09521	8	Hybrid	0.58
297	1	Hatchery control	15	10.9	1.15828	8	Hybrid	0.58
298	1	Hatchery control	7	8.6	1.10053	29	Wild	0.57
299	1	Hatchery control	35	13.9	1.30324	7	Farm	0.58
300	1	Hatchery control	23	11.9	1.36486	12	Hybrid	0.6
301	1	Hatchery control	22	12	1.27315	14	Hybrid	0.58
302	1	Hatchery control	33	13.3	1.40268	2	Hybrid	0.61
303	1	Hatchery control	26	12.5	1.3312	12	Hybrid	0.6
304	1	Hatchery control	13	10.3	1.18968	29	Wild	0.57
305	1	Hatchery control	17	11.5	1.11778	23	Wild	0.6
306	1	Hatchery control	42	14.5	1.37767	15	Farm	0.6
307	1	Hatchery control	15	10.6	1.25943	16	Hybrid	0.6
308	1	Hatchery control	26	12.5	1.3312	11	Farm	0.6
309	1	Hatchery control	32	13.4	1.32995	19	Farm	0.6
310	1	Hatchery control	17	11	1.27724	2	Hybrid	0.61
311	1	Hatchery control	31	13.2	1.34784	12	Hybrid	0.6
312	1	Hatchery control	19	11.6	1.21725	16	Hybrid	0.6
313	1	Hatchery control	35	14	1.27551	11	Farm	0.6
314	1	Hatchery control	24	12.5	1.2288	23	Wild	0.6
315	1	Hatchery control	19	11.1	1.38926	21	Wild	0.61
316	1	Hatchery control	15	10.6	1.25943	21	Wild	0.61
317	1	Hatchery control	16	11	1.2021	30	Wild	0.57
318	1	Hatchery control	34	14.1	1.21289	3	Farm	0.61
319	1	Hatchery control	34	13.7	1.32226	12	Hybrid	0.6
320	1	Hatchery control	7	8.3	1.22423	22	Wild	0.61
321	1	Hatchery control	17	10.9	1.31271	30	Wild	0.57
322	1	Hatchery control	35	13.9	1.30324	17	Farm	0.6
323	1	Hatchery control	12	10	1.2	22	Wild	0.61
324	1	Hatchery control	20	11.8	1.21726	16	Hybrid	0.6
325	1	Hatchery control	28	13	1.27447	6	Hybrid	0.58
326	1	Hatchery control	18	11.5	1.18353	20	Hybrid	0.6
327	1	Hatchery control	33	13.8	1.25567	13	Farm	0.58
328	1	Hatchery control	29	13.2	1.26089	3	Farm	0.61
329	1	Hatchery control	43	14.6	1.38169	13	Farm	0.58
330	1	Hatchery control	12	9.9	1.23673	21	Wild	0.61
331	1	Hatchery control	10	9.4	1.20397	30	Wild	0.57
332	1	Hatchery control	26	12.4	1.36367	4	Hybrid	0.61
333	1	Hatchery control	50	15.8	1.26765	15	Farm	0.6
334	1	Hatchery control	43	14.6	1.38169	17	Farm	0.6
335	1	Hatchery control	30	13.3	1.27516	7	Farm	0.58
336	1	Hatchery control	16	10.7	1.30608	26	Wild	0.53
337	1	Hatchery control	5	7.9	1.01412	23	Wild	0.6
338	1	Hatchery control	17	11	1.27724	21	Wild	0.61
339	1	Hatchery control	17	10.9	1.31271	12	Hybrid	0.6
340	1	Hatchery control	22	11.7	1.37362	21	Wild	0.61
341	1	Hatchery control	27	12.8	1.28746	17	Farm	0.6
342	1	Hatchery control	15	10.6	1.25943	8	Hybrid	0.58
343	1	Hatchery control	3	6.4	1.14441	23	Wild	0.6
344	1	Hatchery control	11	9.3	1.36755	30	Wild	0.57
345	1	Hatchery control	11	9.7	1.20525	8	Hybrid	0.58
346	1	Hatchery control	35	13.9	1.30324	9	Farm	0.61
347	1	Hatchery control	17	11	1.27724	2	Hybrid	0.61
348	1	Hatchery control	6	7.9	1.21694	30	Wild	0.57
349	1	Hatchery control	28	12.9	1.30433	14	Hybrid	0.58
350	1	Hatchery control	23	12.1	1.29829	18	Hybrid	0.61
351	1	Hatchery control	6	8.2	1.0882	2	Hybrid	0.61
352	1	Hatchery control	32	13.7	1.24448	19	Farm	0.6
353	1	Hatchery control	25	12.3	1.34346	2	Hybrid	0.61
354	1	Hatchery control	14	10.2	1.31925	27	Wild	0.57
355	1	Hatchery control	11	9.5	1.28299	29	Wild	0.57
356	1	Hatchery control	13	10.2	1.22502	23	Wild	0.6
357	1	Hatchery control	14	10.5	1.20937	30	Wild	0.57
358	1	Hatchery control	16	10.9	1.23549	30	Wild	0.57
359	1	Hatchery control	37	14.3	1.2653	9	Farm	0.61
360	1	Hatchery control	25	12.2	1.37677	14	Hybrid	0.58
361	1	Hatchery control	6	7.9	1.21694	24	Wild	0.58
362	1	Hatchery control	15	10.3	1.37271	27	Wild	0.57
363	1	Hatchery control	35	14.1	1.24856	3	Farm	0.61
364	1	Hatchery control	21	11.9	1.24617	7	Farm	0.58
365	1	Hatchery control	27	12.6	1.34975	18	Hybrid	0.61
366	1	Hatchery control	13	10.1	1.26177	27	Wild	0.57
367	1	Hatchery control	8	8.8	1.17393	23	Wild	0.6
368	1	Hatchery control	5	7.6	1.13901	24	Wild	0.58
369	1	Hatchery control	14	10.5	1.20937	20	Hybrid	0.6
370	1	Hatchery control	20	10.9	1.54437	5	Farm	0.58	Yes
371	1	Hatchery control	26	12.6	1.29976	16	Hybrid	0.6
372	1	Hatchery control	22	12.1	1.24184	23	Wild	0.6
373	1	Hatchery control	14	10.4	1.24459	26	Wild	0.53
374	1	Hatchery control	22	12.3	1.18224	4	Hybrid	0.61
375	1	Hatchery control	37	14.4	1.23912	7	Farm	0.58
376	1	Hatchery control	35	13.8	1.33177	13	Farm	0.58
377	1	Hatchery control	16	11	1.2021	26	Wild	0.53
378	1	Hatchery control	15	10.5	1.29576	21	Wild	0.61
379	1	Hatchery control	15	10.9	1.15828	10	Hybrid	0.63
380	1	Hatchery control	16	10.7	1.30608	30	Wild	0.57
381	1	Hatchery control	42	14.7	1.3222	11	Farm	0.6
382	1	Hatchery control	38	14.3	1.2995	11	Farm	0.6
383	1	Hatchery control	11	10	1.1	8	Hybrid	0.58
384	1	Hatchery control	30	13.3	1.27516	8	Hybrid	0.58
385	1	Hatchery control	21	11.9	1.24617	12	Hybrid	0.6
386	1	Hatchery control	40	14.6	1.28529	1	Farm	0.61
387	1	Hatchery control	28	12.6	1.39974	14	Hybrid	0.58
388	1	Hatchery control	25	12.6	1.24977	16	Hybrid	0.6
389	1	Hatchery control	23	12.3	1.23598	12	Hybrid	0.6
390	1	Hatchery control	28	12.7	1.36693	17	Farm	0.6
391	1	Hatchery control	29	13.2	1.26089	17	Farm	0.6
392	1	Hatchery control	21	11.7	1.31118	12	Hybrid	0.6
393	1	Hatchery control	28	13	1.27447	5	Farm	0.58
394	1	Hatchery control	26	12.5	1.3312	2	Hybrid	0.61
395	1	Hatchery control	20	11.5	1.31503	22	Wild	0.61
396	1	Hatchery control	30	13.5	1.21933	16	Hybrid	0.6
397	1	Hatchery control	24	12.6	1.19977	10	Hybrid	0.63	Yes
398	1	Hatchery control	16	11	1.2021	26	Wild	0.53
399	1	Hatchery control	12	9.8	1.27498	27	Wild	0.57
400	1	Hatchery control	38	14.3	1.2995	17	Farm	0.6
401	1	Hatchery control	5	7.6	1.13901	24	Wild	0.58
402	1	Hatchery control	31	13.4	1.28839	7	Farm	0.58
403	1	Hatchery control	24	12.3	1.28972	2	Hybrid	0.61
404	1	Hatchery control	6	7.9	1.21694	22	Wild	0.61
405	1	Hatchery control	16	11	1.2021	4	Hybrid	0.61
406	1	Hatchery control	22	12	1.27315	14	Hybrid	0.58
407	1	Hatchery control	9	9	1.23457	30	Wild	0.57
408	1	Hatchery control	38	14.3	1.2995	17	Farm	0.6
409	1	Hatchery control	21	12	1.21528	4	Hybrid	0.61
410	1	Hatchery control	27	13	1.22895	19	Farm	0.6
411	1	Hatchery control	30	13.2	1.30437	4	Hybrid	0.61
412	1	Hatchery control	9	9	1.23457	28	Wild	0.56
413	1	Hatchery control	24	12.2	1.3217	12	Hybrid	0.6
414	1	Hatchery control	22	12	1.27315	6	Hybrid	0.58
415	1	Hatchery control	24	12.4	1.25877	14	Hybrid	0.58
416	1	Hatchery control	34	13.6	1.35164	2	Hybrid	0.61
417	1	Hatchery control	31	13.2	1.34784	14	Hybrid	0.58
418	1	Hatchery control	30	13.4	1.24683	18	Hybrid	0.61
419	1	Hatchery control	6	8	1.17188	28	Wild	0.56
420	1	Hatchery control	19	11.5	1.24928	8	Hybrid	0.58
421	1	Hatchery control	34	13.9	1.266	7	Farm	0.58
422	1	Hatchery control	21	11.9	1.24617	14	Hybrid	0.58
423	1	Hatchery control	8	8.7	1.21488	28	Wild	0.56
424	1	Hatchery control	35	13.8	1.33177	1	Farm	0.61
425	1	Hatchery control	11	9.5	1.28299	21	Wild	0.61
426	1	Hatchery control	35	13.9	1.30324	19	Farm	0.6
427	1	Hatchery control	46	15	1.36296	11	Farm	0.6
428	1	Hatchery control	20	12.1	1.12895	6	Hybrid	0.58
429	1	Hatchery control	35	14	1.27551	19	Farm	0.6
430	1	Hatchery control	5	7.5	1.18519	27	Wild	0.57
431	1	Hatchery control	24	12.4	1.25877	8	Hybrid	0.58
432	1	Hatchery control	7	8.3	1.22423	27	Wild	0.57
433	1	Hatchery control	13	10.2	1.22502	27	Wild	0.57
434	1	Hatchery control	13	10.2	1.22502	30	Wild	0.57
435	1	Hatchery control	4	6.9	1.21762	28	Wild	0.56
436	1	Hatchery control	19	11.2	1.35238	20	Hybrid	0.6
437	1	Hatchery control	7	8.2	1.26957	24	Wild	0.58
438	1	Hatchery control	21	11.9	1.24617	14	Hybrid	0.58
439	1	Hatchery control	7	8.5	1.13983	26	Wild	0.53
440	1	Hatchery control	6	8	1.17188	24	Wild	0.58
441	1	Hatchery control	18	11.2	1.2812	21	Wild	0.61
442	1	Hatchery control	9	9.3	1.11891	22	Wild	0.61
443	1	Hatchery control	27	13.1	1.20102	16	Hybrid	0.6
444	1	Hatchery control	36	14.1	1.28424	11	Farm	0.6
445	1	Hatchery control	16	10.9	1.23549	14	Hybrid	0.58
446	1	Hatchery control	27	12.6	1.34975	11	Farm	0.6
447	1	Hatchery control	14	10.5	1.20937	27	Wild	0.57
448	1	Hatchery control	12	9.6	1.35634	30	Wild	0.57
449	1	Hatchery control	8	8.7	1.21488	26	Wild	0.53
450	1	Hatchery control	25	12.8	1.19209	6	Hybrid	0.58
451	1	Hatchery control	16	11.2	1.13885	10	Hybrid	0.63
452	1	Hatchery control	39	14.6	1.25316	3	Farm	0.61
453	1	Hatchery control	15	10.9	1.15828	23	Wild	0.6
454	1	Hatchery control	28	13.1	1.2455	6	Hybrid	0.58
455	1	Hatchery control	7	8.5	1.13983	24	Wild	0.58
456	1	Hatchery control	15	10.8	1.19075	12	Hybrid	0.6
457	1	Hatchery control	31	13.2	1.34784	17	Farm	0.6
458	1	Hatchery control	21	11.9	1.24617	16	Hybrid	0.6
459	1	Hatchery control	4	7.3	1.02823	29	Wild	0.57
460	1	Hatchery control	20	11.6	1.28132	12	Hybrid	0.6
461	1	Hatchery control	10	9.2	1.28421	21	Wild	0.61
462	1	Hatchery control	19	11.3	1.3168	21	Wild	0.61
463	1	Hatchery control	12	10	1.2	30	Wild	0.57
464	1	Hatchery control	4	6.6	1.39132	27	Wild	0.57
465	1	Hatchery control	4	6.8	1.27214	28	Wild	0.56
466	1	Hatchery control	26	12.9	1.21117	7	Farm	0.58
467	1	Hatchery control	17	11	1.27724	18	Hybrid	0.61
468	1	Hatchery control	52	16	1.26953	15	Farm	0.6
469	1	Hatchery control	38	14.6	1.22103	11	Farm	0.6
470	1	Hatchery control	6	8	1.17188	29	Wild	0.57
471	1	Hatchery control	38	14.5	1.24646	7	Farm	0.58
472	1	Hatchery control	18	11.6	1.15318	10	Hybrid	0.63
473	1	Hatchery control	32	13.6	1.27214	9	Farm	0.61
474	1	Hatchery control	34	13.7	1.32226	5	Farm	0.58
475	1	Hatchery control	25	12.6	1.24977	16	Hybrid	0.6
476	1	Hatchery control	33	13.3	1.40268	17	Farm	0.6
477	1	Hatchery control	6	8.1	1.12901	24	Wild	0.58
478	1	Hatchery control	31	13.5	1.25997	1	Farm	0.61
479	1	Hatchery control	8	8.6	1.25775	21	Wild	0.61
480	1	Hatchery control	20	11.8	1.21726	20	Hybrid	0.6
481	1	Hatchery control	29	13.1	1.28998	19	Farm	0.6
482	1	Hatchery control	7	8.5	1.13983	24	Wild	0.58
483	1	Hatchery control	29	13.4	1.20527	9	Farm	0.61
484	1	Hatchery control	33	13.6	1.31189	11	Farm	0.6
485	1	Hatchery control	13	10.5	1.12299	23	Wild	0.6
486	1	Hatchery control	26	12.6	1.29976	4	Hybrid	0.61
487	1	Hatchery control	49	15.4	1.34163	17	Farm	0.6
488	1	Hatchery control	21	12.9	0.978251	29	Wild	0.57
489	1	Hatchery control	50	15.8	1.26765	15	Farm	0.6
490	1	Hatchery control	24	12.3	1.28972	20	Hybrid	0.6
491	1	Hatchery control	48	15.4	1.31425	15	Farm	0.6
492	1	Hatchery control	37	14.1	1.31991	13	Farm	0.58
493	1	Hatchery control	23	12.2	1.26663	21	Wild	0.61
494	1	Hatchery control	19	11.4	1.28245	12	Hybrid	0.6
495	1	Hatchery control	12	10	1.2	27	Wild	0.57
496	1	Hatchery control	22	12	1.27315	16	Hybrid	0.6
497	1	Hatchery control	4	6.8	1.27214	30	Wild	0.57
498	1	Hatchery control	30	13.2	1.30437	7	Farm	0.58
499	1	Hatchery control	9	9	1.23457	14	Hybrid	0.58
500	1	Hatchery control	24	12.4	1.25877	18	Hybrid	0.61
501	1	Hatchery control	9	9	1.23457	27	Wild	0.57
502	1	Hatchery control	34	14	1.23907	9	Farm	0.61
503	1	Hatchery control	23	12.5	1.1776	9	Farm	0.61
504	1	Hatchery control	11	9.5	1.28299	30	Wild	0.57
505	1	Hatchery control	39	14.5	1.27927	9	Farm	0.61
506	1	Hatchery control	16	10.9	1.23549	12	Hybrid	0.6
507	1	Hatchery control	25	12.5	1.28	16	Hybrid	0.6
508	1	Hatchery control	24	12.3	1.28972	18	Hybrid	0.61
509	1	Hatchery control	22	12	1.27315	14	Hybrid	0.58
510	1	Hatchery control	33	13.8	1.25567	9	Farm	0.61
511	1	Hatchery control	22	12	1.27315	13	Farm	0.58
512	1	Hatchery control	30	13	1.3655	6	Hybrid	0.58
513	1	Hatchery control	9	9.1	1.19431	26	Wild	0.53
514	1	Hatchery control	23	12	1.33102	14	Hybrid	0.58
515	1	Hatchery control	7	8.6	1.10053	28	Wild	0.56
516	1	Hatchery control	14	10.3	1.2812	30	Wild	0.57
517	1	Hatchery control	20	11.3	1.3861	2	Hybrid	0.61
518	1	Hatchery control	20	10.6	1.67924	22	Wild	0.61
519	1	Hatchery control	18	11.7	1.12387	4	Hybrid	0.61
520	1	Hatchery control	5	7.5	1.18519	22	Wild	0.61
521	1	Hatchery control	13	10.2	1.22502	8	Hybrid	0.58
522	1	Hatchery control	7	8.9	0.992951	23	Wild	0.6
523	1	Hatchery control	11	9.9	1.13367	22	Wild	0.61
524	1	Hatchery control	27	12.9	1.25775	5	Farm	0.58
525	1	Hatchery control	34	13.7	1.32226	19	Farm	0.6
526	1	Hatchery control	20	11.6	1.28132	16	Hybrid	0.6
527	1	Hatchery control	14	10.3	1.2812	30	Wild	0.57
528	1	Hatchery control	25	12.2	1.37677	2	Hybrid	0.61
529	1	Hatchery control	4	7	1.16618	28	Wild	0.56
530	1	Hatchery control	28	13.1	1.2455	4	Hybrid	0.61
531	1	Hatchery control	23	12.4	1.20632	10	Hybrid	0.63
532	1	Hatchery control	17	11.3	1.17819	23	Wild	0.6
533	1	Hatchery control	16	11.1	1.16991	23	Wild	0.6
534	1	Hatchery control	24	12.5	1.2288	6	Hybrid	0.58
535	1	Hatchery control	14	10.4	1.24459	30	Wild	0.57
536	1	Hatchery control	44	15	1.3037	3	Farm	0.61
537	1	Hatchery control	25	12.7	1.22047	6	Hybrid	0.58
538	1	Hatchery control	27	12.6	1.34975	18	Hybrid	0.61
539	1	Hatchery control	9	9.1	1.19431	27	Wild	0.57
540	1	Hatchery control	9	8.9	1.27665	12	Hybrid	0.6
541	1	Hatchery control	31	13.5	1.25997	5	Farm	0.58
542	1	Hatchery control	23	12.1	1.29829	4	Hybrid	0.61
543	1	Hatchery control	22	11.9	1.30551	20	Hybrid	0.6
544	1	Hatchery control	19	11.7	1.1863	23	Wild	0.6
545	1	Hatchery control	5	7.4	1.23389	28	Wild	0.56
546	1	Hatchery control	3	6.5	1.0924	27	Wild	0.57
547	1	Hatchery control	17	11.2	1.21003	26	Wild	0.53
548	1	Hatchery control	5	7.7	1.09521	28	Wild	0.56
549	1	Hatchery control	26	12.6	1.29976	2	Hybrid	0.61
550	1	Hatchery control	28	12.9	1.30433	17	Farm	0.6
551	1	Hatchery control	37	14.1	1.31991	1	Farm	0.61
552	1	Hatchery control	66	17.1	1.31994	15	Farm	0.6
553	1	Hatchery control	45	14.9	1.36036	1	Farm	0.61
554	1	Hatchery control	35	13.6	1.3914	1	Farm	0.61
555	1	Hatchery control	11	10	1.1	23	Wild	0.6
556	1	Hatchery control	18	11.2	1.2812	4	Hybrid	0.61
557	1	Hatchery control	36	14.1	1.28424	5	Farm	0.58
558	1	Hatchery control	23	12	1.33102	22	Wild	0.61
559	1	Hatchery control	20	11.9	1.18683	23	Wild	0.6
560	1	Hatchery control	25	12.3	1.34346	2	Hybrid	0.61
561	1	Hatchery control	34	12.5	1.7408	15	Farm	0.6
562	1	Hatchery control	20	11.6	1.28132	23	Wild	0.6
563	1	Hatchery control	20	11.6	1.28132	4	Hybrid	0.61
564	1	Hatchery control	24	12.4	1.25877	8	Hybrid	0.58
565	1	Hatchery control	6	8.1	1.12901	16	Hybrid	0.6
566	1	Hatchery control	40	14.5	1.31207	19	Farm	0.6
567	1	Hatchery control	18	11.4	1.21495	6	Hybrid	0.58
568	1	Hatchery control	51	15.3	1.42395	19	Farm	0.6
569	1	Hatchery control	35	14	1.27551	5	Farm	0.58
570	1	Hatchery control	41	14.5	1.34487	19	Farm	0.6
571	1	Hatchery control	39	14.5	1.27927	7	Farm	0.58
572	1	Hatchery control	37	14.2	1.29222	13	Farm	0.58
573	1	Hatchery control	24	14.4	0.803755	11	Farm	0.6
574	1	Hatchery control	45	15.2	1.28139	15	Farm	0.6
575	1	Hatchery control	12	9.9	1.23673	8	Hybrid	0.58
576	1	Hatchery control	20	11.5	1.31503	3	Farm	0.61
577	1	Hatchery control	33	13.9	1.22877	3	Farm	0.61
578	1	Hatchery control	30	13.3	1.27516	2	Hybrid	0.61
579	1	Hatchery control	30	13.3	1.27516	16	Hybrid	0.6
580	1	Hatchery control	22	11.9	1.30551	20	Hybrid	0.6
581	1	Hatchery control	15	10.8	1.19075	7	Farm	0.58
582	1	Hatchery control	21	12.2	1.15648	10	Hybrid	0.63
583	1	Hatchery control	35	13.9	1.30324	5	Farm	0.58
584	1	Hatchery control	29	13.1	1.28998	9	Farm	0.61
585	1	Hatchery control	38	14.5	1.24646	15	Farm	0.6
586	1	Hatchery control	25	12.5	1.28	14	Hybrid	0.58
587	1	Hatchery control	13	10.1	1.26177	30	Wild	0.57
588	1	Hatchery control	15	10.5	1.29576	2	Hybrid	0.61
589	1	Hatchery control	21	11.7	1.31118	14	Hybrid	0.58
590	1	Hatchery control	18	11.3	1.24749	30	Wild	0.57
591	1	Hatchery control	16	11	1.2021	8	Hybrid	0.58
592	1	Hatchery control	13	10.1	1.26177	21	Wild	0.61
593	1	Hatchery control	29	13.5	1.17868	10	Hybrid	0.63
594	1	Hatchery control	11	9.4	1.32437	29	Wild	0.57
595	1	Hatchery control	16	11.2	1.13885	8	Hybrid	0.58
596	1	Hatchery control	14	10.8	1.11137	23	Wild	0.6
597	1	Hatchery control	27	13	1.22895	9	Farm	0.61
598	1	Hatchery control	8	8.5	1.30267	27	Wild	0.57
599	1	Hatchery control	5	7.8	1.05363	22	Wild	0.61
600	1	Hatchery control	35	13.8	1.33177	17	Farm	0.6
601	1	Hatchery control	14	10.2	1.31925	27	Wild	0.57
602	1	Hatchery control	19	10.5	1.64129	21	Wild	0.61
603	1	Hatchery control	15	10.6	1.25943	27	Wild	0.57
604	1	Hatchery control	26	12.8	1.23978	20	Hybrid	0.6
605	1	Hatchery control	13	10.8	1.03198	5	Farm	0.58
606	1	Hatchery control	6	8	1.17188	28	Wild	0.56
607	1	Hatchery control	9	9	1.23457	21	Wild	0.61
608	1	Hatchery control	30	13.2	1.30437	19	Farm	0.6
609	1	Hatchery control	4	7.2	1.07167	28	Wild	0.56
610	1	Hatchery control	31	13.3	1.31767	16	Hybrid	0.6
611	1	Hatchery control	15	10.8	1.19075	22	Wild	0.61
612	1	Hatchery control	32	13.9	1.19153	7	Farm	0.58
613	1	Hatchery control	18	11.3	1.24749	20	Hybrid	0.6
614	1	Hatchery control	37	14.4	1.23912	3	Farm	0.61
615	1	Hatchery control	34	13.6	1.35164	17	Farm	0.6
616	1	Hatchery control	25	12.3	1.34346	20	Hybrid	0.6
617	1	Hatchery control	11	9.7	1.20525	14	Hybrid	0.58
618	1	Hatchery control	4	6.7	1.32995	30	Wild	0.57
619	1	Hatchery control	25	12.5	1.28	16	Hybrid	0.6
620	1	Hatchery control	32	13.5	1.30061	4	Hybrid	0.61
621	1	Hatchery control	6	8.2	1.0882	27	Wild	0.57
622	1	Hatchery control	35	14	1.27551	1	Farm	0.61
623	1	Hatchery control	26	12.8	1.23978	16	Hybrid	0.6
624	1	Hatchery control	40	14.6	1.28529	19	Farm	0.6
625	1	Hatchery control	21	11.9	1.24617	30	Wild	0.57
626	1	Hatchery control	39	14.5	1.27927	9	Farm	0.61
627	1	Hatchery control	42	14.7	1.3222	19	Farm	0.6
628	1	Hatchery control	32	13.5	1.30061	7	Farm	0.58
629	1	Hatchery control	6	8.2	1.0882	22	Wild	0.61
630	1	Hatchery control	34	13.9	1.266	7	Farm	0.58
631	1	Hatchery control	13	10	1.3	22	Wild	0.61
632	1	Hatchery control	17	11	1.27724	18	Hybrid	0.61
633	1	Hatchery control	44	14.9	1.33013	15	Farm	0.6
634	1	Hatchery control	15	10.4	1.33349	21	Wild	0.61
635	1	Hatchery control	14	10.5	1.20937	26	Wild	0.53
636	1	Hatchery control	20	11.9	1.18683	8	Hybrid	0.58
637	1	Hatchery control	42	14.9	1.26967	5	Farm	0.58
638	1	Hatchery control	34	13.9	1.266	5	Farm	0.58
639	1	Hatchery control	21	11.6	1.34538	12	Hybrid	0.6
640	1	Hatchery control	14	10.6	1.17547	29	Wild	0.57
641	1	Hatchery control	41	14.6	1.31742	11	Farm	0.6
642	1	Hatchery control	26	12.9	1.21117	15	Farm	0.6
643	1	Hatchery control	40	14.6	1.28529	5	Farm	0.58
644	1	Hatchery control	22	11.9	1.30551	12	Hybrid	0.6
645	1	Hatchery control	27	12.9	1.25775	6	Hybrid	0.58
646	1	Hatchery control	27	12.9	1.25775	11	Farm	0.6
647	1	Hatchery control	23	12.2	1.26663	20	Hybrid	0.6
648	1	Hatchery control	23	12.3	1.23598	12	Hybrid	0.6
649	1	Hatchery control	9	8.8	1.32067	27	Wild	0.57
650	1	Hatchery control	56	16	1.36719	15	Farm	0.6
651	1	Hatchery control	44	14.8	1.35727	7	Farm	0.58
652	1	Hatchery control	33	13.5	1.34126	17	Farm	0.6
653	1	Hatchery control	18	11.3	1.24749	30	Wild	0.57
654	1	Hatchery control	17	11.1	1.24303	10	Hybrid	0.63
655	1	Hatchery control	4	7	1.16618	24	Wild	0.58
656	1	Hatchery control	21	11.6	1.34538	20	Hybrid	0.6
657	1	Hatchery control	36	14.2	1.2573	15	Farm	0.6
658	1	Hatchery control	29	12.7	1.41575	1	Farm	0.61
659	1	Hatchery control	10	9.2	1.28421	26	Wild	0.53
660	1	Hatchery control	34	14	1.23907	19	Farm	0.6
661	1	Hatchery control	35	13.9	1.30324	5	Farm	0.58
662	1	Hatchery control	30	13	1.3655	5	Farm	0.58
663	1	Hatchery control	9	9.3	1.11891	10	Hybrid	0.63
664	1	Hatchery control	40	14.5	1.31207	17	Farm	0.6
665	1	Hatchery control	17	11	1.27724	27	Wild	0.57
666	1	Hatchery control	24	12.5	1.2288	4	Hybrid	0.61
667	1	Hatchery control	46	15.3	1.28435	19	Farm	0.6
668	1	Hatchery control	41	14.5	1.34487	19	Farm	0.6
669	1	Hatchery control	39	14.3	1.33369	1	Farm	0.61
670	1	Hatchery control	29	13.3	1.23266	7	Farm	0.58
671	1	Hatchery control	35	13.8	1.33177	2	Hybrid	0.61
672	1	Hatchery control	59	16.3	1.36235	15	Farm	0.6
673	1	Hatchery control	21	11.9	1.24617	18	Hybrid	0.61
674	1	Hatchery control	50	15.6	1.31703	15	Farm	0.6
675	1	Hatchery control	33	13.6	1.31189	9	Farm	0.61
676	1	Hatchery control	36	14.4	1.20563	1	Farm	0.61
677	1	Hatchery control	32	13.6	1.27214	10	Hybrid	0.63
678	1	Hatchery control	7	8.4	1.18103	28	Wild	0.56
679	1	Hatchery control	11	9.6	1.24331	29	Wild	0.57
680	1	Hatchery control	36	13.7	1.40004	15	Farm	0.6
681	1	Hatchery control	26	12.5	1.3312	14	Hybrid	0.58
682	1	Hatchery control	28	13.1	1.2455	9	Farm	0.61
683	1	Hatchery control	32	13.8	1.21762	5	Farm	0.58
684	1	Hatchery control	23	12.6	1.14978	23	Wild	0.6
685	1	Hatchery control	43	14.8	1.32643	11	Farm	0.6
686	1	Hatchery control	45	15.2	1.28139	1	Farm	0.61
687	1	Hatchery control	7	8.5	1.13983	29	Wild	0.57
688	1	Hatchery control	18	11.2	1.2812	22	Wild	0.61
689	1	Hatchery control	35	14	1.27551	12	Hybrid	0.6
690	1	Hatchery control	20	11.5	1.31503	22	Wild	0.61
691	1	Hatchery control	39	14.1	1.39126	19	Farm	0.6
692	1	Hatchery control	35	13.9	1.30324	19	Farm	0.6
693	1	Hatchery control	23	12.2	1.26663	14	Hybrid	0.58
694	1	Hatchery control	38	14.5	1.24646	5	Farm	0.58
695	1	Hatchery control	25	12.6	1.24977	4	Hybrid	0.61
696	1	Hatchery control	27	12.9	1.25775	8	Hybrid	0.58
697	1	Hatchery control	30	13.2	1.30437	2	Hybrid	0.61
698	1	Hatchery control	14	10.5	1.20937	30	Wild	0.57
699	1	Hatchery control	33	13.5	1.34126	17	Farm	0.6
700	1	Hatchery control	25	12.5	1.28	18	Hybrid	0.61
701	1	Hatchery control	22	12	1.27315	17	Farm	0.6
702	1	Hatchery control	28	12.9	1.30433	6	Hybrid	0.58
703	1	Hatchery control	24	12.5	1.2288	10	Hybrid	0.63
704	1	Hatchery control	34	13.7	1.32226	3	Farm	0.61
705	1	Hatchery control	7	8.5	1.13983	29	Wild	0.57
706	1	Hatchery control	26	12.7	1.26929	14	Hybrid	0.58
707	1	Hatchery control	41	14.6	1.31742	5	Farm	0.58
708	1	Hatchery control	19	11.5	1.24928	14	Hybrid	0.58
709	1	Hatchery control	35	13.9	1.30324	17	Farm	0.6
710	1	Hatchery control	43	14.9	1.2999	11	Farm	0.6
711	1	Hatchery control	38	14.4	1.27261	13	Farm	0.58
712	1	Hatchery control	15	10.7	1.22445	18	Hybrid	0.61
713	1	Hatchery control	23	12	1.33102	12	Hybrid	0.6
714	1	Hatchery control	22	12.3	1.18224	20	Hybrid	0.6
715	1	Hatchery control	27	12.9	1.25775	10	Hybrid	0.63
716	1	Hatchery control	13	10	1.3	30	Wild	0.57
717	1	Hatchery control	33	13.5	1.34126	12	Hybrid	0.6
718	1	Hatchery control	9	9	1.23457	26	Wild	0.53
719	1	Hatchery control	16	11.1	1.16991	8	Hybrid	0.58
720	1	Hatchery control	35	13.8	1.33177	17	Farm	0.6
721	1	Hatchery control	20	11.5	1.31503	16	Hybrid	0.6
722	1	Hatchery control	14	10.5	1.20937	4	Hybrid	0.61
723	1	Hatchery control	10	9.5	1.16635	29	Wild	0.57
724	1	Hatchery control	20	11.7	1.24874	14	Hybrid	0.58
725	1	Hatchery control	19	11.5	1.24928	12	Hybrid	0.6
726	1	Hatchery control	35	13.9	1.30324	6	Hybrid	0.58
727	1	Hatchery control	7	8.6	1.10053	28	Wild	0.56
728	1	Hatchery control	3	6.8	0.954101	28	Wild	0.56
729	1	Hatchery control	5	7.8	1.05363	29	Wild	0.57
730	1	Hatchery control	30	13.3	1.27516	1	Farm	0.61
731	1	Hatchery control	44	15.3	1.22851	15	Farm	0.6
732	1	Hatchery control	24	12.4	1.25877	20	Hybrid	0.6
733	1	Hatchery control	27	13	1.22895	11	Farm	0.6
734	1	Hatchery control	31	13.5	1.25997	1	Farm	0.61
735	1	Hatchery control	41	14.9	1.23944	3	Farm	0.61
736	1	Hatchery control	12	10.1	1.16471	10	Hybrid	0.63
737	1	Hatchery control	14	10.5	1.20937	26	Wild	0.53
738	1	Hatchery control	34	13.8	1.29372	NA	NA	NA	Yes
739	1	Hatchery control	8	8.8	1.17393	27	Wild	0.57
740	1	Hatchery control	5	7.5	1.18519	28	Wild	0.56
741	1	Hatchery control	4	6.9	1.21762	24	Wild	0.58
742	1	Hatchery control	37	14.3	1.2653	19	Farm	0.6
743	1	Hatchery control	25	12.7	1.22047	10	Hybrid	0.63
744	1	Hatchery control	9	9.1	1.19431	30	Wild	0.57
745	1	Hatchery control	20	11.9	1.18683	18	Hybrid	0.61
746	1	Hatchery control	29	13	1.31998	2	Hybrid	0.61
747	1	Hatchery control	45	15.3	1.25643	13	Farm	0.58
748	1	Hatchery control	16	10.9	1.23549	14	Hybrid	0.58
749	1	Hatchery control	42	14.9	1.26967	19	Farm	0.6
750	1	Hatchery control	24	12.4	1.25877	20	Hybrid	0.6
751	3	Restricted hatchery	13	10.3	1.18968	17	Farm	0.6
752	3	Restricted hatchery	4	7.4	0.987108	14	Hybrid	0.58
753	3	Restricted hatchery	5	7.2	1.33959	4	Hybrid	0.61
754	3	Restricted hatchery	7	8.5	1.13983	5	Farm	0.58
755	3	Restricted hatchery	24	13.6	0.954101	1	Farm	0.61
756	3	Restricted hatchery	20	11.5	1.31503	5	Farm	0.58
757	3	Restricted hatchery	4	6.7	1.32995	9	Farm	0.61
758	3	Restricted hatchery	6	7.9	1.21694	7	Farm	0.58
759	3	Restricted hatchery	7	8	1.36719	21	Wild	0.61
760	3	Restricted hatchery	4	6.8	1.27214	16	Hybrid	0.6
761	3	Restricted hatchery	5	7.5	1.18519	20	Hybrid	0.6
762	3	Restricted hatchery	6	8.3	1.04934	19	Farm	0.6
763	3	Restricted hatchery	5	7.6	1.13901	16	Hybrid	0.6
764	3	Restricted hatchery	3	6.8	0.954101	4	Hybrid	0.61
765	3	Restricted hatchery	3	6.8	0.954101	21	Wild	0.61
766	3	Restricted hatchery	6	8	1.17188	17	Farm	0.6
767	3	Restricted hatchery	4	6.9	1.21762	4	Hybrid	0.61
768	3	Restricted hatchery	6	8.1	1.12901	3	Farm	0.61
769	3	Restricted hatchery	4	6.9	1.21762	20	Hybrid	0.6
770	3	Restricted hatchery	3	6.7	0.997463	10	Hybrid	0.63
771	3	Restricted hatchery	5	7.5	1.18519	21	Wild	0.61
772	3	Restricted hatchery	5	7.7	1.09521	7	Farm	0.58
773	3	Restricted hatchery	4	7.4	0.987108	10	Hybrid	0.63
774	3	Restricted hatchery	4	7.3	1.02823	8	Hybrid	0.58
775	3	Restricted hatchery	2	5.6	1.13885	8	Hybrid	0.58
776	3	Restricted hatchery	3	6.8	0.954101	27	Wild	0.57
777	3	Restricted hatchery	16	11.1	1.16991	4	Hybrid	0.61
778	3	Restricted hatchery	2	5.8	1.02505	18	Hybrid	0.61
779	3	Restricted hatchery	2	5.7	1.07995	15	Farm	0.6
780	3	Restricted hatchery	3	6.5	1.0924	17	Farm	0.6
781	3	Restricted hatchery	3	6.5	1.0924	28	Wild	0.56
782	3	Restricted hatchery	3	6	1.38889	8	Hybrid	0.58
783	3	Restricted hatchery	5	7.7	1.09521	18	Hybrid	0.61
784	3	Restricted hatchery	2	5.8	1.02505	30	Wild	0.57
785	3	Restricted hatchery	4	7.1	1.1176	21	Wild	0.61
786	3	Restricted hatchery	14	10.5	1.20937	7	Farm	0.58
787	3	Restricted hatchery	4	7.3	1.02823	7	Farm	0.58
788	3	Restricted hatchery	2	6	0.925926	11	Farm	0.6
789	3	Restricted hatchery	2	5.9	0.973809	30	Wild	0.57
790	3	Restricted hatchery	2	6	0.925926	22	Wild	0.61
791	3	Restricted hatchery	2	5.5	1.2021	29	Wild	0.57
792	3	Restricted hatchery	12	10	1.2	14	Hybrid	0.58
793	3	Restricted hatchery	5	7.7	1.09521	13	Farm	0.58
794	3	Restricted hatchery	9	9.2	1.15579	18	Hybrid	0.61
795	3	Restricted hatchery	4	7.5	0.948148	3	Farm	0.61
796	3	Restricted hatchery	9	9.4	1.08357	17	Farm	0.6
797	3	Restricted hatchery	2	5.9	0.973809	29	Wild	0.57
798	3	Restricted hatchery	4	7	1.16618	19	Farm	0.6
799	3	Restricted hatchery	7	8.1	1.31717	2	Hybrid	0.61
800	3	Restricted hatchery	17	11.1	1.24303	13	Farm	0.58
801	3	Restricted hatchery	3	6.3	1.19977	5	Farm	0.58
802	3	Restricted hatchery	3	6.6	1.04349	15	Farm	0.6
803	3	Restricted hatchery	3	6.1	1.3217	27	Wild	0.57
804	3	Restricted hatchery	4	7.1	1.1176	23	Wild	0.6
805	3	Restricted hatchery	5	7.8	1.05363	6	Hybrid	0.58
806	3	Restricted hatchery	3	6.7	0.997463	21	Wild	0.61
807	3	Restricted hatchery	4	7.1	1.1176	6	Hybrid	0.58
808	3	Restricted hatchery	8	8.5	1.30267	29	Wild	0.57
809	3	Restricted hatchery	2	5.6	1.13885	28	Wild	0.56
810	3	Restricted hatchery	4	6.6	1.39132	4	Hybrid	0.61
811	3	Restricted hatchery	7	8.4	1.18103	12	Hybrid	0.6
812	3	Restricted hatchery	3	6.7	0.997463	18	Hybrid	0.61
813	3	Restricted hatchery	21	11.9	1.24617	1	Farm	0.61
814	3	Restricted hatchery	4	7	1.16618	11	Farm	0.6
815	3	Restricted hatchery	3	6.4	1.14441	1	Farm	0.61
816	3	Restricted hatchery	5	7.4	1.23389	5	Farm	0.58
817	3	Restricted hatchery	2	6	0.925926	26	Wild	0.53
818	3	Restricted hatchery	2	5.5	1.2021	28	Wild	0.56
819	3	Restricted hatchery	1	5	0.8	23	Wild	0.6
820	3	Restricted hatchery	4	7	1.16618	28	Wild	0.56
821	3	Restricted hatchery	2	5.4	1.27013	30	Wild	0.57
822	3	Restricted hatchery	2	5.5	1.2021	4	Hybrid	0.61
823	3	Restricted hatchery	3	6.3	1.19977	30	Wild	0.57
824	3	Restricted hatchery	7	8.2	1.26957	19	Farm	0.6
825	3	Restricted hatchery	2	5.8	1.02505	29	Wild	0.57
826	3	Restricted hatchery	12	10.2	1.13079	7	Farm	0.58
827	3	Restricted hatchery	14	10.4	1.24459	9	Farm	0.61
828	3	Restricted hatchery	12	10	1.2	5	Farm	0.58
829	3	Restricted hatchery	15	10.6	1.25943	7	Farm	0.58
830	3	Restricted hatchery	7	8.6	1.10053	18	Hybrid	0.61
831	3	Restricted hatchery	26	12.7	1.26929	17	Farm	0.6
832	3	Restricted hatchery	20	11.8	1.21726	19	Farm	0.6
833	3	Restricted hatchery	4	6.9	1.21762	20	Hybrid	0.6
834	3	Restricted hatchery	9	9.1	1.19431	9	Farm	0.61
835	3	Restricted hatchery	5	7.7	1.09521	12	Hybrid	0.6
836	3	Restricted hatchery	7	8.4	1.18103	11	Farm	0.6
837	3	Restricted hatchery	18	11.5	1.18353	3	Farm	0.61
838	3	Restricted hatchery	10	9.4	1.20397	9	Farm	0.61
839	3	Restricted hatchery	17	11.2	1.21003	19	Farm	0.6
840	3	Restricted hatchery	13	10.2	1.22502	8	Hybrid	0.58
841	3	Restricted hatchery	6	7.8	1.26435	5	Farm	0.58
842	3	Restricted hatchery	5	7.4	1.23389	29	Wild	0.57
843	3	Restricted hatchery	7	8	1.36719	11	Farm	0.6
844	3	Restricted hatchery	8	8.7	1.21488	21	Wild	0.61
845	3	Restricted hatchery	7	8.2	1.26957	3	Farm	0.61
846	3	Restricted hatchery	9	9.2	1.15579	15	Farm	0.6
847	3	Restricted hatchery	5	7.4	1.23389	5	Farm	0.58
848	3	Restricted hatchery	7	8.6	1.10053	23	Wild	0.6
849	3	Restricted hatchery	2	5.7	1.07995	30	Wild	0.57
850	3	Restricted hatchery	6	8.1	1.12901	22	Wild	0.61
851	3	Restricted hatchery	7	8.7	1.06302	19	Farm	0.6
852	3	Restricted hatchery	6	8.1	1.12901	14	Hybrid	0.58
853	3	Restricted hatchery	11	9.9	1.13367	10	Hybrid	0.63
854	3	Restricted hatchery	5	7.3	1.28529	28	Wild	0.56
855	3	Restricted hatchery	5	7.6	1.13901	11	Farm	0.6
856	3	Restricted hatchery	3	6.5	1.0924	23	Wild	0.6
857	3	Restricted hatchery	3	6.3	1.19977	16	Hybrid	0.6
858	3	Restricted hatchery	3	6.3	1.19977	30	Wild	0.57
859	3	Restricted hatchery	9	8.9	1.27665	16	Hybrid	0.6
860	3	Restricted hatchery	6	8	1.17188	19	Farm	0.6
861	3	Restricted hatchery	5	7.7	1.09521	17	Farm	0.6
862	3	Restricted hatchery	4	6.8	1.27214	19	Farm	0.6
863	3	Restricted hatchery	3	6	1.38889	5	Farm	0.58
864	3	Restricted hatchery	3	6.5	1.0924	30	Wild	0.57
865	3	Restricted hatchery	3	6.4	1.14441	7	Farm	0.58
866	3	Restricted hatchery	3	7	0.874636	8	Hybrid	0.58
867	3	Restricted hatchery	3	6.5	1.0924	7	Farm	0.58
868	3	Restricted hatchery	3	6.7	0.997463	8	Hybrid	0.58
869	3	Restricted hatchery	2	5.7	1.07995	8	Hybrid	0.58
870	3	Restricted hatchery	6	7.7	1.31425	11	Farm	0.6
871	3	Restricted hatchery	5	7.6	1.13901	10	Hybrid	0.63
872	3	Restricted hatchery	4	6.8	1.27214	14	Hybrid	0.58
873	3	Restricted hatchery	15	10.5	1.29576	6	Hybrid	0.58
874	3	Restricted hatchery	3	6.6	1.04349	26	Wild	0.53
875	3	Restricted hatchery	4	6.9	1.21762	8	Hybrid	0.58
876	3	Restricted hatchery	15	10.6	1.25943	15	Farm	0.6
877	3	Restricted hatchery	9	9	1.23457	15	Farm	0.6
878	3	Restricted hatchery	9	9.4	1.08357	11	Farm	0.6
879	3	Restricted hatchery	3	6.6	1.04349	18	Hybrid	0.61
880	3	Restricted hatchery	9	9.1	1.19431	1	Farm	0.61
881	3	Restricted hatchery	27	13	1.22895	1	Farm	0.61
882	3	Restricted hatchery	8	8.7	1.21488	11	Farm	0.6
883	3	Restricted hatchery	7	8.5	1.13983	11	Farm	0.6
884	3	Restricted hatchery	5	7.9	1.01412	30	Wild	0.57
885	3	Restricted hatchery	13	10.3	1.18968	22	Wild	0.61
886	3	Restricted hatchery	18	11.5	1.18353	15	Farm	0.6
887	3	Restricted hatchery	2	6.3	0.79985	19	Farm	0.6
888	3	Restricted hatchery	6	7.8	1.26435	19	Farm	0.6
889	3	Restricted hatchery	15	10.7	1.22445	9	Farm	0.61
890	3	Restricted hatchery	3	6.8	0.954101	12	Hybrid	0.6
891	3	Restricted hatchery	3	6.4	1.14441	21	Wild	0.61
892	3	Restricted hatchery	5	7.5	1.18519	13	Farm	0.58
893	3	Restricted hatchery	3	6.6	1.04349	14	Hybrid	0.58
894	3	Restricted hatchery	4	7	1.16618	30	Wild	0.57
895	3	Restricted hatchery	2	6.5	0.728266	8	Hybrid	0.58
896	3	Restricted hatchery	2	5.9	0.973809	NA	NA	NA	Yes
897	3	Restricted hatchery	2	5.9	0.973809	NA	NA	NA	Yes
898	3	Restricted hatchery	2	6.2	0.83918	NA	NA	NA	Yes
899	3	Restricted hatchery	17	11.2	1.21003	NA	NA	NA	Yes
900	3	Restricted hatchery	13	10.2	1.22502	NA	NA	NA	Yes
901	3	Restricted hatchery	5	7.3	1.28529	NA	NA	NA	Yes
902	3	Restricted hatchery	8	8.7	1.21488	NA	NA	NA	Yes
903	3	Restricted hatchery	2	6.5	0.728266	NA	NA	NA	Yes
904	3	Restricted hatchery	4	7.1	1.1176	NA	NA	NA	Yes
905	3	Restricted hatchery	4	7.1	1.1176	18	Hybrid	0.61
906	3	Restricted hatchery	6	8.1	1.12901	19	Farm	0.6
907	3	Restricted hatchery	3	6.5	1.0924	24	Wild	0.58
908	3	Restricted hatchery	5	7.7	1.09521	17	Farm	0.6
909	3	Restricted hatchery	4	7.3	1.02823	3	Farm	0.61
910	3	Restricted hatchery	2	5.8	1.02505	27	Wild	0.57
911	3	Restricted hatchery	10	9.4	1.20397	19	Farm	0.6
912	3	Restricted hatchery	4	7.2	1.07167	10	Hybrid	0.63
913	3	Restricted hatchery	8	8.5	1.30267	5	Farm	0.58
914	3	Restricted hatchery	6	8.1	1.12901	12	Hybrid	0.6
915	3	Restricted hatchery	4	6.8	1.27214	15	Farm	0.6
916	3	Restricted hatchery	4	7.2	1.07167	20	Hybrid	0.6
917	3	Restricted hatchery	2	5.7	1.07995	22	Wild	0.61
918	3	Restricted hatchery	4	6.9	1.21762	14	Hybrid	0.58
919	3	Restricted hatchery	2	6.2	0.83918	22	Wild	0.61
920	3	Restricted hatchery	4	7.1	1.1176	18	Hybrid	0.61
921	3	Restricted hatchery	4	7.3	1.02823	29	Wild	0.57
922	3	Restricted hatchery	2	6.1	0.881131	18	Hybrid	0.61
923	3	Restricted hatchery	2	6.3	0.79985	23	Wild	0.6
924	3	Restricted hatchery	2	5.5	1.2021	8	Hybrid	0.58
925	3	Restricted hatchery	3	6.4	1.14441	26	Wild	0.53
926	3	Restricted hatchery	10	9.6	1.13028	10	Hybrid	0.63
927	3	Restricted hatchery	8	8.7	1.21488	7	Farm	0.58
928	3	Restricted hatchery	3	6.9	0.913217	10	Hybrid	0.63
929	3	Restricted hatchery	9	9	1.23457	16	Hybrid	0.6
930	3	Restricted hatchery	18	11.5	1.18353	9	Farm	0.61
931	3	Restricted hatchery	4	7.3	1.02823	17	Farm	0.6
932	3	Restricted hatchery	2	6.1	0.881131	21	Wild	0.61
933	3	Restricted hatchery	3	6.1	1.3217	18	Hybrid	0.61
934	3	Restricted hatchery	13	10.3	1.18968	1	Farm	0.61
935	3	Restricted hatchery	6	8	1.17188	7	Farm	0.58
936	3	Restricted hatchery	4	7.1	1.1176	30	Wild	0.57
937	3	Restricted hatchery	6	7.7	1.31425	29	Wild	0.57
938	3	Restricted hatchery	2	5.7	1.07995	27	Wild	0.57
939	3	Restricted hatchery	8	9	1.09739	9	Farm	0.61
940	3	Restricted hatchery	6	8.1	1.12901	3	Farm	0.61
941	3	Restricted hatchery	11	9.7	1.20525	2	Hybrid	0.61
942	3	Restricted hatchery	8	8.5	1.30267	14	Hybrid	0.58
943	3	Restricted hatchery	12	9.8	1.27498	12	Hybrid	0.6
944	3	Restricted hatchery	5	7.5	1.18519	20	Hybrid	0.6
945	3	Restricted hatchery	4	7	1.16618	21	Wild	0.61
946	3	Restricted hatchery	3	6.7	0.997463	18	Hybrid	0.61
947	3	Restricted hatchery	3	6.4	1.14441	6	Hybrid	0.58
948	3	Restricted hatchery	2	5.7	1.07995	22	Wild	0.61
949	3	Restricted hatchery	5	7.3	1.28529	7	Farm	0.58
950	3	Restricted hatchery	3	6.4	1.14441	29	Wild	0.57
951	3	Restricted hatchery	9	9.3	1.11891	10	Hybrid	0.63
952	3	Restricted hatchery	9	8.9	1.27665	9	Farm	0.61
953	3	Restricted hatchery	4	7.1	1.1176	7	Farm	0.58
954	3	Restricted hatchery	9	9	1.23457	19	Farm	0.6
955	3	Restricted hatchery	6	7.8	1.26435	3	Farm	0.61
956	3	Restricted hatchery	3	6.7	0.997463	16	Hybrid	0.6
957	3	Restricted hatchery	8	8.6	1.25775	5	Farm	0.58
958	3	Restricted hatchery	3	6.3	1.19977	26	Wild	0.53
959	3	Restricted hatchery	28	13.1	1.2455	3	Farm	0.61
960	3	Restricted hatchery	3	6.2	1.25877	12	Hybrid	0.6
961	3	Restricted hatchery	4	7	1.16618	30	Wild	0.57
962	3	Restricted hatchery	4	7.3	1.02823	8	Hybrid	0.58
963	3	Restricted hatchery	5	7.3	1.28529	24	Wild	0.58
964	3	Restricted hatchery	4	7.3	1.02823	17	Farm	0.6
965	3	Restricted hatchery	4	6.9	1.21762	23	Wild	0.6
966	3	Restricted hatchery	2	6.3	0.79985	27	Wild	0.57
967	3	Restricted hatchery	12	10	1.2	15	Farm	0.6
968	3	Restricted hatchery	4	6.8	1.27214	2	Hybrid	0.61
969	3	Restricted hatchery	5	7.8	1.05363	3	Farm	0.61
970	3	Restricted hatchery	2	6.4	0.762939	12	Hybrid	0.6
971	3	Restricted hatchery	2	6	0.925926	23	Wild	0.6
972	3	Restricted hatchery	3	6.1	1.3217	8	Hybrid	0.58
973	3	Restricted hatchery	2	6.4	0.762939	24	Wild	0.58
974	3	Restricted hatchery	4	7.1	1.1176	20	Hybrid	0.6
975	3	Restricted hatchery	1	5.3	0.671695	30	Wild	0.57
976	3	Restricted hatchery	3	6.3	1.19977	21	Wild	0.61
977	3	Restricted hatchery	2	5.5	1.2021	10	Hybrid	0.63
978	3	Restricted hatchery	3	6.6	1.04349	10	Hybrid	0.63
979	3	Restricted hatchery	1	4.8	0.904225	22	Wild	0.61
980	3	Restricted hatchery	2	5.7	1.07995	24	Wild	0.58
981	3	Restricted hatchery	2	5.9	0.973809	18	Hybrid	0.61
982	3	Restricted hatchery	7	8.6	1.10053	16	Hybrid	0.6
983	3	Restricted hatchery	5	7.5	1.18519	2	Hybrid	0.61
984	3	Restricted hatchery	16	10.8	1.27013	6	Hybrid	0.58
985	3	Restricted hatchery	19	11.9	1.12749	15	Farm	0.6
986	3	Restricted hatchery	4	6.8	1.27214	20	Hybrid	0.6
987	3	Restricted hatchery	6	7.9	1.21694	4	Hybrid	0.61
988	3	Restricted hatchery	13	10.4	1.1557	1	Farm	0.61
989	3	Restricted hatchery	13	10.3	1.18968	16	Hybrid	0.6
990	3	Restricted hatchery	4	6.9	1.21762	26	Wild	0.53
991	3	Restricted hatchery	5	7.6	1.13901	21	Wild	0.61
992	3	Restricted hatchery	3	6.8	0.954101	23	Wild	0.6
993	3	Restricted hatchery	4	6.9	1.21762	6	Hybrid	0.58
994	3	Restricted hatchery	25	12.7	1.22047	3	Farm	0.61
995	3	Restricted hatchery	18	11.5	1.18353	19	Farm	0.6
996	3	Restricted hatchery	7	8.4	1.18103	18	Hybrid	0.61
997	3	Restricted hatchery	13	10.2	1.22502	18	Hybrid	0.61
998	3	Restricted hatchery	3	6.5	1.0924	5	Farm	0.58
999	3	Restricted hatchery	3	6.6	1.04349	21	Wild	0.61
1000	3	Restricted hatchery	4	7.4	0.987108	10	Hybrid	0.63
1001	3	Restricted hatchery	20	11.9	1.18683	15	Farm	0.6
1002	3	Restricted hatchery	5	7.4	1.23389	15	Farm	0.6
1003	3	Restricted hatchery	24	12.9	1.118	3	Farm	0.61
1004	3	Restricted hatchery	4	6.6	1.39132	12	Hybrid	0.6
1005	3	Restricted hatchery	9	9	1.23457	18	Hybrid	0.61
1006	3	Restricted hatchery	5	7.6	1.13901	27	Wild	0.57
1007	3	Restricted hatchery	24	12.6	1.19977	9	Farm	0.61
1008	3	Restricted hatchery	7	8.7	1.06302	17	Farm	0.6
1009	3	Restricted hatchery	8	8.5	1.30267	18	Hybrid	0.61
1010	3	Restricted hatchery	5	7.5	1.18519	19	Farm	0.6
1011	3	Restricted hatchery	2	6.4	0.762939	29	Wild	0.57
1012	3	Restricted hatchery	5	7.5	1.18519	29	Wild	0.57
1013	3	Restricted hatchery	10	9.5	1.16635	3	Farm	0.61
1014	3	Restricted hatchery	8	8.6	1.25775	9	Farm	0.61
1015	3	Restricted hatchery	9	8.8	1.32067	14	Hybrid	0.58
1016	3	Restricted hatchery	7	8.3	1.22423	3	Farm	0.61
1017	3	Restricted hatchery	14	10.4	1.24459	2	Hybrid	0.61
1018	3	Restricted hatchery	3	6.5	1.0924	26	Wild	0.53
1019	3	Restricted hatchery	8	8.9	1.1348	11	Farm	0.6
1020	3	Restricted hatchery	3	6.3	1.19977	23	Wild	0.6
1021	3	Restricted hatchery	5	7.6	1.13901	22	Wild	0.61
1022	3	Restricted hatchery	2	5.9	0.973809	27	Wild	0.57
1023	3	Restricted hatchery	12	10	1.2	9	Farm	0.61
1024	3	Restricted hatchery	3	6.8	0.954101	19	Farm	0.6
1025	3	Restricted hatchery	3	6.7	0.997463	10	Hybrid	0.63
1026	3	Restricted hatchery	8	8.8	1.17393	19	Farm	0.6
1027	3	Restricted hatchery	4	7.4	0.987108	16	Hybrid	0.6
1028	3	Restricted hatchery	3	6.3	1.19977	20	Hybrid	0.6
1029	3	Restricted hatchery	7	8.6	1.10053	9	Farm	0.61
1030	3	Restricted hatchery	5	7.4	1.23389	23	Wild	0.6
1031	3	Restricted hatchery	9	9.1	1.19431	6	Hybrid	0.58
1032	3	Restricted hatchery	3	6.7	0.997463	23	Wild	0.6
1033	3	Restricted hatchery	5	7.6	1.13901	10	Hybrid	0.63
1034	3	Restricted hatchery	25	12.8	1.19209	9	Farm	0.61
1035	3	Restricted hatchery	10	9.4	1.20397	9	Farm	0.61
1036	3	Restricted hatchery	3	6.6	1.04349	8	Hybrid	0.58
1037	3	Restricted hatchery	5	7.5	1.18519	11	Farm	0.6
1038	3	Restricted hatchery	9	8.9	1.27665	2	Hybrid	0.61
1039	3	Restricted hatchery	2	6.1	0.881131	20	Hybrid	0.6
1040	3	Restricted hatchery	9	9	1.23457	2	Hybrid	0.61
1041	3	Restricted hatchery	1	5.2	0.711197	27	Wild	0.57
1042	3	Restricted hatchery	16	11	1.2021	7	Farm	0.58
1043	3	Restricted hatchery	3	6.5	1.0924	2	Hybrid	0.61
1044	3	Restricted hatchery	3	6.7	0.997463	20	Hybrid	0.6
1045	3	Restricted hatchery	4	6.9	1.21762	18	Hybrid	0.61
1046	3	Restricted hatchery	2	5.8	1.02505	22	Wild	0.61
1047	3	Restricted hatchery	3	6.2	1.25877	22	Wild	0.61
1048	3	Restricted hatchery	6	8	1.17188	29	Wild	0.57
1049	3	Restricted hatchery	2	6.2	0.83918	28	Wild	0.56
1050	3	Restricted hatchery	2	6	0.925926	27	Wild	0.57
1051	3	Restricted hatchery	4	7.3	1.02823	13	Farm	0.58
1052	3	Restricted hatchery	2	5.7	1.07995	19	Farm	0.6
1053	3	Restricted hatchery	15	10.5	1.29576	13	Farm	0.58
1054	3	Restricted hatchery	6	7.8	1.26435	6	Hybrid	0.58
1055	3	Restricted hatchery	11	9.5	1.28299	2	Hybrid	0.61
1056	3	Restricted hatchery	14	10.8	1.11137	1	Farm	0.61
1057	3	Restricted hatchery	21	12	1.21528	15	Farm	0.6
1058	3	Restricted hatchery	4	7	1.16618	20	Hybrid	0.6
1059	3	Restricted hatchery	5	7	1.45773	11	Farm	0.6
1060	3	Restricted hatchery	3	6.4	1.14441	24	Wild	0.58
1061	3	Restricted hatchery	5	7.5	1.18519	27	Wild	0.57
1062	3	Restricted hatchery	4	6.6	1.39132	12	Hybrid	0.6
1063	3	Restricted hatchery	4	6.9	1.21762	14	Hybrid	0.58
1064	3	Restricted hatchery	2	6.2	0.83918	23	Wild	0.6
1065	3	Restricted hatchery	11	9.9	1.13367	19	Farm	0.6
1066	3	Restricted hatchery	28	13.1	1.2455	10	Hybrid	0.63
1067	3	Restricted hatchery	5	7.2	1.33959	17	Farm	0.6
1068	3	Restricted hatchery	5	7.7	1.09521	12	Hybrid	0.6
1069	3	Restricted hatchery	6	7.9	1.21694	8	Hybrid	0.58
1070	3	Restricted hatchery	31	13.6	1.23238	5	Farm	0.58
1071	3	Restricted hatchery	5	7.7	1.09521	11	Farm	0.6
1072	3	Restricted hatchery	4	7	1.16618	5	Farm	0.58
1073	3	Restricted hatchery	3	6.2	1.25877	27	Wild	0.57
1074	3	Restricted hatchery	3	6.3	1.19977	16	Hybrid	0.6
1075	3	Restricted hatchery	3	6.7	0.997463	21	Wild	0.61
1076	3	Restricted hatchery	3	6.7	0.997463	23	Wild	0.6
1077	3	Restricted hatchery	3	6.5	1.0924	11	Farm	0.6
1078	3	Restricted hatchery	4	7.4	0.987108	10	Hybrid	0.63
1079	3	Restricted hatchery	6	7.9	1.21694	26	Wild	0.53
1080	3	Restricted hatchery	2	5.7	1.07995	22	Wild	0.61
1081	3	Restricted hatchery	4	6.9	1.21762	21	Wild	0.61
1082	3	Restricted hatchery	4	6.9	1.21762	23	Wild	0.6
1083	3	Restricted hatchery	7	8.4	1.18103	14	Hybrid	0.58
1084	3	Restricted hatchery	3	6.1	1.3217	4	Hybrid	0.61
1085	3	Restricted hatchery	7	8.3	1.22423	22	Wild	0.61
1086	3	Restricted hatchery	2	5.7	1.07995	24	Wild	0.58
1087	3	Restricted hatchery	3	6.5	1.0924	16	Hybrid	0.6	Yes
1088	3	Restricted hatchery	2	5.9	0.973809	27	Wild	0.57
1089	3	Restricted hatchery	2	5.8	1.02505	22	Wild	0.61
1090	3	Restricted hatchery	2	5.1	1.50772	29	Wild	0.57
1091	3	Restricted hatchery	2	5.7	1.07995	30	Wild	0.57
1092	3	Restricted hatchery	10	9.6	1.13028	15	Farm	0.6
1093	3	Restricted hatchery	3	6.4	1.14441	20	Hybrid	0.6
1094	3	Restricted hatchery	10	9.5	1.16635	11	Farm	0.6
1095	3	Restricted hatchery	12	10	1.2	NA	NA	NA	Yes
1096	3	Restricted hatchery	18	11.6	1.15318	13	Farm	0.58
1097	3	Restricted hatchery	6	8.2	1.0882	17	Farm	0.6
1098	3	Restricted hatchery	24	12.5	1.2288	15	Farm	0.6
1099	3	Restricted hatchery	12	10.2	1.13079	17	Farm	0.6
1100	3	Restricted hatchery	9	9	1.23457	11	Farm	0.6
1101	3	Restricted hatchery	24	12.4	1.25877	1	Farm	0.61
1102	3	Restricted hatchery	8	8.6	1.25775	1	Farm	0.61
1103	3	Restricted hatchery	4	6.9	1.21762	14	Hybrid	0.58
1104	3	Restricted hatchery	8	8.6	1.25775	20	Hybrid	0.6
1105	3	Restricted hatchery	4	7.1	1.1176	18	Hybrid	0.61
1106	3	Restricted hatchery	8	8.7	1.21488	7	Farm	0.58
1107	3	Restricted hatchery	15	11	1.12697	15	Farm	0.6
1108	3	Restricted hatchery	12	9.9	1.23673	21	Wild	0.61
1109	3	Restricted hatchery	2	6	0.925926	6	Hybrid	0.58
1110	3	Restricted hatchery	3	6.5	1.0924	23	Wild	0.6
1111	3	Restricted hatchery	7	8.4	1.18103	3	Farm	0.61
1112	3	Restricted hatchery	6	7.7	1.31425	5	Farm	0.58
1113	3	Restricted hatchery	1	5.1	0.753858	28	Wild	0.56
1114	3	Restricted hatchery	4	7.2	1.07167	22	Wild	0.61
1115	3	Restricted hatchery	3	6.5	1.0924	7	Farm	0.58
1116	3	Restricted hatchery	21	12	1.21528	15	Farm	0.6
1117	3	Restricted hatchery	15	10.3	1.37271	6	Hybrid	0.58
1118	3	Restricted hatchery	9	9.2	1.15579	19	Farm	0.6
1119	3	Restricted hatchery	12	10	1.2	1	Farm	0.61
1120	3	Restricted hatchery	17	11.4	1.14745	15	Farm	0.6
1121	3	Restricted hatchery	17	11.1	1.24303	1	Farm	0.61
1122	3	Restricted hatchery	17	11.3	1.17819	1	Farm	0.61
1123	3	Restricted hatchery	19	11.6	1.21725	17	Farm	0.6
1124	3	Restricted hatchery	6	7.9	1.21694	17	Farm	0.6
1125	3	Restricted hatchery	11	9.7	1.20525	12	Hybrid	0.6
1126	3	Restricted hatchery	8	8.6	1.25775	2	Hybrid	0.61
1127	3	Restricted hatchery	4	7	1.16618	5	Farm	0.58
1128	3	Restricted hatchery	9	8.9	1.27665	19	Farm	0.6
1129	3	Restricted hatchery	12	10.1	1.16471	9	Farm	0.61
1130	3	Restricted hatchery	18	11.3	1.24749	17	Farm	0.6
1131	3	Restricted hatchery	2	6.2	0.83918	3	Farm	0.61
1132	3	Restricted hatchery	4	7.2	1.07167	7	Farm	0.58
1133	3	Restricted hatchery	4	7.1	1.1176	20	Hybrid	0.6
1134	3	Restricted hatchery	26	13	1.18343	15	Farm	0.6
1135	3	Restricted hatchery	6	7.9	1.21694	7	Farm	0.58
1136	3	Restricted hatchery	7	8.3	1.22423	22	Wild	0.61
1137	3	Restricted hatchery	3	6.5	1.0924	4	Hybrid	0.61
1138	3	Restricted hatchery	5	7.7	1.09521	9	Farm	0.61
1139	3	Restricted hatchery	4	7.4	0.987108	10	Hybrid	0.63
1140	3	Restricted hatchery	29	13.4	1.20527	11	Farm	0.6
1141	3	Restricted hatchery	15	10.7	1.22445	9	Farm	0.61
1142	3	Restricted hatchery	4	7.6	0.911212	9	Farm	0.61
1143	3	Restricted hatchery	3	6.8	0.954101	20	Hybrid	0.6
1144	3	Restricted hatchery	5	7.6	1.13901	17	Farm	0.6
1145	3	Restricted hatchery	7	8.6	1.10053	7	Farm	0.58
1146	3	Restricted hatchery	3	6.7	0.997463	6	Hybrid	0.58
1147	3	Restricted hatchery	2	6.5	0.728266	27	Wild	0.57
1148	3	Restricted hatchery	2	6.3	0.79985	8	Hybrid	0.58
1149	3	Restricted hatchery	3	6.8	0.954101	8	Hybrid	0.58
1150	3	Restricted hatchery	4	7.5	0.948148	10	Hybrid	0.63
1151	3	Restricted hatchery	5	7.7	1.09521	26	Wild	0.53
1152	3	Restricted hatchery	4	7.5	0.948148	8	Hybrid	0.58
1153	3	Restricted hatchery	11	10	1.1	9	Farm	0.61
1154	3	Restricted hatchery	14	10.9	1.08106	16	Hybrid	0.6
1155	3	Restricted hatchery	4	7.6	0.911212	24	Wild	0.58
1156	3	Restricted hatchery	11	10.3	1.00666	20	Hybrid	0.6
1157	3	Restricted hatchery	2	6.2	0.83918	27	Wild	0.57
1158	3	Restricted hatchery	15	10.7	1.22445	4	Hybrid	0.61
1159	3	Restricted hatchery	2	5.8	1.02505	20	Hybrid	0.6
1160	3	Restricted hatchery	10	9.3	1.24323	12	Hybrid	0.6
1161	3	Restricted hatchery	3	6.5	1.0924	10	Hybrid	0.63
1162	3	Restricted hatchery	5	7.4	1.23389	20	Hybrid	0.6
1163	3	Restricted hatchery	5	7.7	1.09521	18	Hybrid	0.61
1164	3	Restricted hatchery	5	7.2	1.33959	22	Wild	0.61
1165	3	Restricted hatchery	5	7.6	1.13901	12	Hybrid	0.6
1166	3	Restricted hatchery	5	7.5	1.18519	20	Hybrid	0.6
1167	3	Restricted hatchery	6	7.6	1.36682	22	Wild	0.61
1168	3	Restricted hatchery	5	7.2	1.33959	17	Farm	0.6
1169	3	Restricted hatchery	10	9	1.37174	14	Hybrid	0.58
1170	3	Restricted hatchery	2	5.9	0.973809	18	Hybrid	0.61
1171	3	Restricted hatchery	5	7.7	1.09521	1	Farm	0.61
1172	3	Restricted hatchery	4	7	1.16618	20	Hybrid	0.6
1173	3	Restricted hatchery	1	5.9	0.486905	24	Wild	0.58
1174	3	Restricted hatchery	4	7.4	0.987108	24	Wild	0.58
1175	3	Restricted hatchery	19	11.5	1.24928	13	Farm	0.58
1176	3	Restricted hatchery	4	6.7	1.32995	12	Hybrid	0.6
1177	3	Restricted hatchery	4	7.1	1.1176	27	Wild	0.57
1178	3	Restricted hatchery	12	10.2	1.13079	16	Hybrid	0.6
1179	3	Restricted hatchery	5	7.7	1.09521	30	Wild	0.57
1180	3	Restricted hatchery	19	11.7	1.1863	2	Hybrid	0.61
1181	3	Restricted hatchery	7	8.2	1.26957	22	Wild	0.61
1182	3	Restricted hatchery	12	9.8	1.27498	17	Farm	0.6
1183	3	Restricted hatchery	5	7.9	1.01412	7	Farm	0.58
1184	3	Restricted hatchery	5	7.2	1.33959	3	Farm	0.61
1185	3	Restricted hatchery	6	8	1.17188	10	Hybrid	0.63
1186	3	Restricted hatchery	7	8.4	1.18103	20	Hybrid	0.6
1187	3	Restricted hatchery	10	9.3	1.24323	5	Farm	0.58
1188	3	Restricted hatchery	3	6.7	0.997463	16	Hybrid	0.6
1189	3	Restricted hatchery	16	11	1.2021	15	Farm	0.6
1190	3	Restricted hatchery	5	7.5	1.18519	10	Hybrid	0.63
1191	3	Restricted hatchery	21	11.9	1.24617	1	Farm	0.61
1192	3	Restricted hatchery	7	8	1.36719	19	Farm	0.6
1193	3	Restricted hatchery	5	7.4	1.23389	8	Hybrid	0.58
1194	3	Restricted hatchery	19	11.5	1.24928	13	Farm	0.58
1195	3	Restricted hatchery	10	9.5	1.16635	3	Farm	0.61
1196	3	Restricted hatchery	20	11.7	1.24874	20	Hybrid	0.6
1197	3	Restricted hatchery	13	10.4	1.1557	6	Hybrid	0.58
1198	3	Restricted hatchery	16	10.8	1.27013	19	Farm	0.6
1199	3	Restricted hatchery	11	9.5	1.28299	4	Hybrid	0.61
1200	3	Restricted hatchery	8	8.7	1.21488	13	Farm	0.58
1201	3	Restricted hatchery	3	6.7	0.997463	18	Hybrid	0.61
1202	3	Restricted hatchery	5	7.7	1.09521	20	Hybrid	0.6
1203	3	Restricted hatchery	12	10.1	1.16471	4	Hybrid	0.61
1204	3	Restricted hatchery	17	11	1.27724	5	Farm	0.58
1205	3	Restricted hatchery	3	7	0.874636	7	Farm	0.58
1206	3	Restricted hatchery	14	10.5	1.20937	19	Farm	0.6
1207	3	Restricted hatchery	7	8.4	1.18103	12	Hybrid	0.6
1208	3	Restricted hatchery	3	6.3	1.19977	2	Hybrid	0.61
1209	3	Restricted hatchery	4	7.2	1.07167	8	Hybrid	0.58
1210	3	Restricted hatchery	6	8	1.17188	5	Farm	0.58
1211	3	Restricted hatchery	3	6.4	1.14441	23	Wild	0.6
1212	3	Restricted hatchery	4	6.8	1.27214	17	Farm	0.6
1213	3	Restricted hatchery	1	5.4	0.635066	20	Hybrid	0.6
1214	3	Restricted hatchery	3	6.5	1.0924	29	Wild	0.57
1215	3	Restricted hatchery	2	5.8	1.02505	20	Hybrid	0.6
1216	3	Restricted hatchery	5	7.6	1.13901	10	Hybrid	0.63
1217	3	Restricted hatchery	16	11	1.2021	3	Farm	0.61
1218	3	Restricted hatchery	3	6.2	1.25877	22	Wild	0.61
1219	3	Restricted hatchery	7	8	1.36719	12	Hybrid	0.6
1220	3	Restricted hatchery	2	5.8	1.02505	14	Hybrid	0.58
1221	3	Restricted hatchery	2	5.7	1.07995	20	Hybrid	0.6
1222	3	Restricted hatchery	6	8.3	1.04934	7	Farm	0.58
1223	3	Restricted hatchery	4	7	1.16618	29	Wild	0.57
1224	3	Restricted hatchery	1	5.5	0.601052	6	Hybrid	0.58
1225	3	Restricted hatchery	2	5.7	1.07995	29	Wild	0.57
1226	3	Restricted hatchery	12	9.7	1.31482	19	Farm	0.6
1227	3	Restricted hatchery	7	8.1	1.31717	10	Hybrid	0.63
1228	3	Restricted hatchery	8	8.8	1.17393	16	Hybrid	0.6
1229	3	Restricted hatchery	7	9.4	0.842781	14	Hybrid	0.58
1230	3	Restricted hatchery	12	10.5	1.03661	9	Farm	0.61
1231	3	Restricted hatchery	5	7.7	1.09521	13	Farm	0.58
1232	3	Restricted hatchery	3	6.6	1.04349	6	Hybrid	0.58
1233	3	Restricted hatchery	12	9.9	1.23673	3	Farm	0.61
1234	3	Restricted hatchery	10	9.4	1.20397	14	Hybrid	0.58
1235	3	Restricted hatchery	6	7.5	1.42222	6	Hybrid	0.58
1236	3	Restricted hatchery	6	7.9	1.21694	8	Hybrid	0.58
1237	3	Restricted hatchery	12	9.7	1.31482	2	Hybrid	0.61
1238	3	Restricted hatchery	4	7	1.16618	24	Wild	0.58
1239	3	Restricted hatchery	3	6.5	1.0924	10	Hybrid	0.63
1240	3	Restricted hatchery	4	7.2	1.07167	28	Wild	0.56
1241	3	Restricted hatchery	7	8.4	1.18103	13	Farm	0.58
1242	3	Restricted hatchery	26	12.8	1.23978	13	Farm	0.58
1243	3	Restricted hatchery	5	7.3	1.28529	18	Hybrid	0.61
1244	3	Restricted hatchery	9	9	1.23457	21	Wild	0.61
1245	3	Restricted hatchery	12	9.8	1.27498	6	Hybrid	0.58
1246	3	Restricted hatchery	8	8.5	1.30267	2	Hybrid	0.61
1247	3	Restricted hatchery	13	10.1	1.26177	9	Farm	0.61
1248	3	Restricted hatchery	7	8.2	1.26957	2	Hybrid	0.61
1249	3	Restricted hatchery	23	12.5	1.1776	15	Farm	0.6
1250	3	Restricted hatchery	14	10.6	1.17547	3	Farm	0.61
1251	3	Restricted hatchery	7	8.1	1.31717	30	Wild	0.57
1252	3	Restricted hatchery	13	10.3	1.18968	1	Farm	0.61
1253	3	Restricted hatchery	11	9.6	1.24331	1	Farm	0.61
1254	3	Restricted hatchery	3	6.6	1.04349	17	Farm	0.6
1255	3	Restricted hatchery	9	9	1.23457	11	Farm	0.6
1256	3	Restricted hatchery	3	7.4	0.740331	1	Farm	0.61
1257	3	Restricted hatchery	14	10.6	1.17547	9	Farm	0.61
1258	3	Restricted hatchery	5	7.5	1.18519	13	Farm	0.58
1259	3	Restricted hatchery	19	11.5	1.24928	20	Hybrid	0.6
1260	3	Restricted hatchery	6	7.6	1.36682	5	Farm	0.58
1261	3	Restricted hatchery	21	12.6	1.0498	15	Farm	0.6
1262	3	Restricted hatchery	6	7.5	1.42222	3	Farm	0.61
1263	3	Restricted hatchery	6	7.3	1.54235	12	Hybrid	0.6
1264	3	Restricted hatchery	4	6.7	1.32995	2	Hybrid	0.61
1265	3	Restricted hatchery	13	9.7	1.42439	4	Hybrid	0.61
1266	3	Restricted hatchery	19	11.3	1.3168	1	Farm	0.61
1267	3	Restricted hatchery	18	11.2	1.2812	16	Hybrid	0.6
1268	3	Restricted hatchery	4	7	1.16618	7	Farm	0.58
1269	3	Restricted hatchery	9	8.6	1.41497	5	Farm	0.58
1270	3	Restricted hatchery	6	8.3	1.04934	10	Hybrid	0.63
1271	3	Restricted hatchery	19	11.6	1.21725	1	Farm	0.61
1272	3	Restricted hatchery	8	8.6	1.25775	10	Hybrid	0.63
1273	3	Restricted hatchery	6	8.1	1.12901	5	Farm	0.58
1274	3	Restricted hatchery	2	5.8	1.02505	23	Wild	0.6
1275	3	Restricted hatchery	13	10.8	1.03198	15	Farm	0.6
1276	3	Restricted hatchery	3	6.9	0.913217	7	Farm	0.58
1277	3	Restricted hatchery	2	6	0.925926	2	Hybrid	0.61
1278	3	Restricted hatchery	9	9.1	1.19431	13	Farm	0.58
1279	3	Restricted hatchery	5	7.8	1.05363	17	Farm	0.6
1280	3	Restricted hatchery	16	11.7	0.998993	2	Hybrid	0.61
1281	3	Restricted hatchery	3	6.7	0.997463	18	Hybrid	0.61
1282	3	Restricted hatchery	4	7.1	1.1176	20	Hybrid	0.6
1283	3	Restricted hatchery	9	9.1	1.19431	4	Hybrid	0.61
1284	3	Restricted hatchery	18	11.3	1.24749	19	Farm	0.6
1285	3	Restricted hatchery	6	8	1.17188	9	Farm	0.61
1286	3	Restricted hatchery	10	9.6	1.13028	7	Farm	0.58
1287	3	Restricted hatchery	3	6.6	1.04349	22	Wild	0.61
1288	3	Restricted hatchery	6	8.2	1.0882	18	Hybrid	0.61
1289	3	Restricted hatchery	4	7.2	1.07167	17	Farm	0.6
1290	3	Restricted hatchery	3	6.3	1.19977	17	Farm	0.6
1291	3	Restricted hatchery	3	6.6	1.04349	19	Farm	0.6
1292	3	Restricted hatchery	2	5.6	1.13885	24	Wild	0.58
1293	3	Restricted hatchery	9	9.5	1.04972	10	Hybrid	0.63
1294	3	Restricted hatchery	2	5.6	1.13885	21	Wild	0.61
1295	3	Restricted hatchery	5	7.6	1.13901	4	Hybrid	0.61
1296	3	Restricted hatchery	7	8.6	1.10053	6	Hybrid	0.58
1297	3	Restricted hatchery	14	10.5	1.20937	14	Hybrid	0.58
1298	3	Restricted hatchery	10	9.4	1.20397	7	Farm	0.58
1299	3	Restricted hatchery	11	9.6	1.24331	15	Farm	0.6
1300	3	Restricted hatchery	2	5.8	1.02505	24	Wild	0.58
1301	3	Restricted hatchery	3	6.5	1.0924	16	Hybrid	0.6
1302	3	Restricted hatchery	21	12	1.21528	15	Farm	0.6
1303	3	Restricted hatchery	5	7.6	1.13901	20	Hybrid	0.6
1304	3	Restricted hatchery	6	8	1.17188	4	Hybrid	0.61
1305	3	Restricted hatchery	8	9.2	1.02737	11	Farm	0.6
1306	3	Restricted hatchery	1	5.5	0.601052	24	Wild	0.58
1307	3	Restricted hatchery	4	7.3	1.02823	2	Hybrid	0.61
1308	3	Restricted hatchery	7	8.5	1.13983	1	Farm	0.61
1309	3	Restricted hatchery	19	11.6	1.21725	15	Farm	0.6
1310	3	Restricted hatchery	14	10.5	1.20937	4	Hybrid	0.61
1311	3	Restricted hatchery	13	10.5	1.12299	18	Hybrid	0.61
1312	3	Restricted hatchery	20	11.6	1.28132	13	Farm	0.58
1313	3	Restricted hatchery	11	9.5	1.28299	19	Farm	0.6
1314	3	Restricted hatchery	10	9.5	1.16635	4	Hybrid	0.61
1315	3	Restricted hatchery	6	8.2	1.0882	14	Hybrid	0.58
1316	3	Restricted hatchery	8	8.5	1.30267	22	Wild	0.61
1317	3	Restricted hatchery	3	6.1	1.3217	26	Wild	0.53
1318	3	Restricted hatchery	6	8.3	1.04934	6	Hybrid	0.58
1319	3	Restricted hatchery	3	6.1	1.3217	4	Hybrid	0.61
1320	3	Restricted hatchery	1	5	0.8	30	Wild	0.57
1321	3	Restricted hatchery	2	5.8	1.02505	29	Wild	0.57
1322	3	Restricted hatchery	18	11.2	1.2812	19	Farm	0.6
1323	3	Restricted hatchery	33	13.7	1.28337	3	Farm	0.61
1324	3	Restricted hatchery	18	11	1.35237	4	Hybrid	0.61
1325	3	Restricted hatchery	13	9.9	1.33979	22	Wild	0.61
1326	3	Restricted hatchery	8	8.5	1.30267	17	Farm	0.6
1327	3	Restricted hatchery	22	12	1.27315	1	Farm	0.61
1328	3	Restricted hatchery	4	7.1	1.1176	8	Hybrid	0.58
1329	3	Restricted hatchery	6	8.1	1.12901	22	Wild	0.61
1330	3	Restricted hatchery	12	9.6	1.35634	6	Hybrid	0.58
1331	3	Restricted hatchery	26	12.8	1.23978	15	Farm	0.6
1332	3	Restricted hatchery	12	10	1.2	18	Hybrid	0.61
1333	3	Restricted hatchery	6	8.1	1.12901	20	Hybrid	0.6
1334	3	Restricted hatchery	5	7.8	1.05363	7	Farm	0.58
1335	3	Restricted hatchery	16	10.7	1.30608	1	Farm	0.61
1336	3	Restricted hatchery	6	8	1.17188	6	Hybrid	0.58
1337	3	Restricted hatchery	20	11.9	1.18683	1	Farm	0.61
1338	3	Restricted hatchery	8	8.9	1.1348	14	Hybrid	0.58
1339	3	Restricted hatchery	3	6.3	1.19977	13	Farm	0.58
1340	3	Restricted hatchery	10	9.4	1.20397	6	Hybrid	0.58
1341	3	Restricted hatchery	10	9.4	1.20397	1	Farm	0.61
1342	3	Restricted hatchery	7	8.4	1.18103	9	Farm	0.61
1343	3	Restricted hatchery	14	10.3	1.2812	17	Farm	0.6
1344	3	Restricted hatchery	12	10.1	1.16471	1	Farm	0.61
1345	3	Restricted hatchery	3	6.5	1.0924	22	Wild	0.61
1346	3	Restricted hatchery	6	8	1.17188	20	Hybrid	0.6
1347	3	Restricted hatchery	9	9.1	1.19431	4	Hybrid	0.61
1348	3	Restricted hatchery	3	6.5	1.0924	16	Hybrid	0.6
1349	3	Restricted hatchery	4	7.5	0.948148	16	Hybrid	0.6
1350	3	Restricted hatchery	5	7.6	1.13901	7	Farm	0.58
1351	3	Restricted hatchery	2	5.5	1.2021	28	Wild	0.56
1352	3	Restricted hatchery	12	9.8	1.27498	11	Farm	0.6
1353	3	Restricted hatchery	15	11	1.12697	3	Farm	0.61
1354	3	Restricted hatchery	6	7.7	1.31425	7	Farm	0.58
1355	3	Restricted hatchery	14	10.7	1.14282	1	Farm	0.61
1356	3	Restricted hatchery	5	7.7	1.09521	10	Hybrid	0.63
1357	3	Restricted hatchery	7	8.2	1.26957	22	Wild	0.61
1358	3	Restricted hatchery	2	5.7	1.07995	24	Wild	0.58
1359	3	Restricted hatchery	12	10	1.2	22	Wild	0.61
1360	3	Restricted hatchery	6	7.1	1.67639	12	Hybrid	0.6
1361	3	Restricted hatchery	7	8.3	1.22423	17	Farm	0.6
1362	3	Restricted hatchery	5	7.4	1.23389	19	Farm	0.6
1363	3	Restricted hatchery	2	6.2	0.83918	27	Wild	0.57
1364	3	Restricted hatchery	6	8	1.17188	29	Wild	0.57
1365	3	Restricted hatchery	3	6.5	1.0924	24	Wild	0.58
1366	3	Restricted hatchery	6	8.2	1.0882	2	Hybrid	0.61
1367	3	Restricted hatchery	6	8	1.17188	2	Hybrid	0.61
1368	3	Restricted hatchery	4	6.9	1.21762	8	Hybrid	0.58
1369	3	Restricted hatchery	4	6.6	1.39132	11	Farm	0.6
1370	3	Restricted hatchery	5	7.5	1.18519	18	Hybrid	0.61
1371	3	Restricted hatchery	24	12.5	1.2288	1	Farm	0.61
1372	3	Restricted hatchery	14	10.5	1.20937	1	Farm	0.61
1373	3	Restricted hatchery	25	12.9	1.16458	15	Farm	0.6
1374	3	Restricted hatchery	12	10.3	1.09817	23	Wild	0.6
1375	3	Restricted hatchery	13	10	1.3	11	Farm	0.6
1376	3	Restricted hatchery	6	8.1	1.12901	7	Farm	0.58
1377	3	Restricted hatchery	10	9.6	1.13028	22	Wild	0.61
1378	3	Restricted hatchery	3	6.6	1.04349	11	Farm	0.6
1379	3	Restricted hatchery	6	8.3	1.04934	10	Hybrid	0.63
1380	3	Restricted hatchery	4	7.4	0.987108	17	Farm	0.6
1381	3	Restricted hatchery	4	7.1	1.1176	27	Wild	0.57
1382	3	Restricted hatchery	14	10.5	1.20937	20	Hybrid	0.6
1383	3	Restricted hatchery	3	6.3	1.19977	22	Wild	0.61
1384	3	Restricted hatchery	4	7.5	0.948148	10	Hybrid	0.63
1385	3	Restricted hatchery	30	13.5	1.21933	3	Farm	0.61
1386	3	Restricted hatchery	11	10	1.1	10	Hybrid	0.63
1387	3	Restricted hatchery	4	7.4	0.987108	4	Hybrid	0.61
1388	3	Restricted hatchery	30	13.5	1.21933	15	Farm	0.6
1389	3	Restricted hatchery	9	9.2	1.15579	29	Wild	0.57
1390	3	Restricted hatchery	5	7.5	1.18519	10	Hybrid	0.63
1391	3	Restricted hatchery	3	6.8	0.954101	5	Farm	0.58
1392	3	Restricted hatchery	4	7	1.16618	24	Wild	0.58
1393	3	Restricted hatchery	7	8.5	1.13983	18	Hybrid	0.61
1394	3	Restricted hatchery	4	7.4	0.987108	16	Hybrid	0.6
1395	3	Restricted hatchery	12	10	1.2	16	Hybrid	0.6
1396	3	Restricted hatchery	28	13.2	1.21741	16	Hybrid	0.6
1397	3	Restricted hatchery	22	12.1	1.24184	13	Farm	0.58
1398	3	Restricted hatchery	18	10.3	1.64725	15	Farm	0.6
1399	3	Restricted hatchery	5	7.8	1.05363	11	Farm	0.6
1400	3	Restricted hatchery	13	10.3	1.18968	22	Wild	0.61
1401	3	Restricted hatchery	4	7.1	1.1176	6	Hybrid	0.58
1402	3	Restricted hatchery	4	7.2	1.07167	18	Hybrid	0.61
1403	3	Restricted hatchery	13	10.5	1.12299	3	Farm	0.61
1404	3	Restricted hatchery	3	7	0.874636	12	Hybrid	0.6
1405	3	Restricted hatchery	5	7.5	1.18519	14	Hybrid	0.58
1406	3	Restricted hatchery	3	6.8	0.954101	18	Hybrid	0.61
1407	3	Restricted hatchery	9	9.1	1.19431	9	Farm	0.61
1408	3	Restricted hatchery	3	6.2	1.25877	6	Hybrid	0.58
1409	3	Restricted hatchery	3	6	1.38889	12	Hybrid	0.6
1410	3	Restricted hatchery	7	8.4	1.18103	14	Hybrid	0.58
1411	3	Restricted hatchery	9	9.2	1.15579	1	Farm	0.61
1412	3	Restricted hatchery	12	10.3	1.09817	7	Farm	0.58
1413	3	Restricted hatchery	5	7.3	1.28529	19	Farm	0.6
1414	3	Restricted hatchery	22	11.9	1.30551	12	Hybrid	0.6
1415	3	Restricted hatchery	2	6.1	0.881131	29	Wild	0.57
1416	3	Restricted hatchery	7	8.1	1.31717	2	Hybrid	0.61
1417	3	Restricted hatchery	3	6.6	1.04349	23	Wild	0.6
1418	3	Restricted hatchery	2	6	0.925926	23	Wild	0.6
1419	3	Restricted hatchery	7	8.4	1.18103	7	Farm	0.58
1420	3	Restricted hatchery	14	10.5	1.20937	1	Farm	0.61
1421	3	Restricted hatchery	2	5.9	0.973809	18	Hybrid	0.61
1422	3	Restricted hatchery	4	7.1	1.1176	21	Wild	0.61
1423	3	Restricted hatchery	20	11.8	1.21726	19	Farm	0.6
1424	3	Restricted hatchery	3	6.5	1.0924	14	Hybrid	0.58
1425	3	Restricted hatchery	2	5.7	1.07995	29	Wild	0.57
1426	3	Restricted hatchery	7	8.4	1.18103	28	Wild	0.56
1427	3	Restricted hatchery	3	6.1	1.3217	21	Wild	0.61
1428	3	Restricted hatchery	5	7.3	1.28529	9	Farm	0.61
1429	3	Restricted hatchery	5	7.2	1.33959	26	Wild	0.53
1430	3	Restricted hatchery	4	6.9	1.21762	23	Wild	0.6
1431	3	Restricted hatchery	1	5.1	0.753858	3	Farm	0.61
1432	3	Restricted hatchery	5	7.4	1.23389	9	Farm	0.61
1433	3	Restricted hatchery	35	14.1	1.24856	1	Farm	0.61
1434	3	Restricted hatchery	7	8.6	1.10053	6	Hybrid	0.58
1435	3	Restricted hatchery	33	14.8	1.01796	15	Farm	0.6
1436	3	Restricted hatchery	2	5.7	1.07995	14	Hybrid	0.58
1437	3	Restricted hatchery	5	7.9	1.01412	14	Hybrid	0.58
1438	3	Restricted hatchery	3	6.7	0.997463	30	Wild	0.57
1439	3	Restricted hatchery	4	7	1.16618	8	Hybrid	0.58
1440	3	Restricted hatchery	8	8.5	1.30267	11	Farm	0.6
1441	3	Restricted hatchery	14	10.5	1.20937	9	Farm	0.61
1442	3	Restricted hatchery	2	6	0.925926	30	Wild	0.57
1443	3	Restricted hatchery	25	12.6	1.24977	15	Farm	0.6
1444	3	Restricted hatchery	24	12.6	1.19977	1	Farm	0.61
1445	3	Restricted hatchery	12	10.3	1.09817	13	Farm	0.58
1446	3	Restricted hatchery	5	7.9	1.01412	16	Hybrid	0.6
1447	3	Restricted hatchery	5	7.6	1.13901	20	Hybrid	0.6
1448	3	Restricted hatchery	3	6.7	0.997463	8	Hybrid	0.58
1449	3	Restricted hatchery	5	7.6	1.13901	5	Farm	0.58
1450	3	Restricted hatchery	3	6.7	0.997463	21	Wild	0.61
1451	3	Restricted hatchery	4	7.1	1.1176	29	Wild	0.57
1452	3	Restricted hatchery	8	8.5	1.30267	30	Wild	0.57
1453	3	Restricted hatchery	5	7.6	1.13901	10	Hybrid	0.63
1454	3	Restricted hatchery	2	6	0.925926	28	Wild	0.56
1455	3	Restricted hatchery	4	7	1.16618	11	Farm	0.6
1456	3	Restricted hatchery	7	8.5	1.13983	19	Farm	0.6
1457	3	Restricted hatchery	4	7	1.16618	7	Farm	0.58
1458	3	Restricted hatchery	19	11.6	1.21725	5	Farm	0.58
1459	3	Restricted hatchery	8	8.7	1.21488	7	Farm	0.58
1460	3	Restricted hatchery	2	5.8	1.02505	28	Wild	0.56
1461	3	Restricted hatchery	1	5	0.8	24	Wild	0.58
1462	3	Restricted hatchery	8	8.7	1.21488	12	Hybrid	0.6
1463	3	Restricted hatchery	3	6.5	1.0924	22	Wild	0.61
1464	3	Restricted hatchery	4	7	1.16618	10	Hybrid	0.63
1465	3	Restricted hatchery	3	6.6	1.04349	18	Hybrid	0.61
1466	3	Restricted hatchery	3	6.6	1.04349	18	Hybrid	0.61
1467	3	Restricted hatchery	14	10.4	1.24459	19	Farm	0.6
1468	3	Restricted hatchery	3	6.6	1.04349	28	Wild	0.56
1469	3	Restricted hatchery	7	8.5	1.13983	14	Hybrid	0.58
1470	3	Restricted hatchery	3	6.4	1.14441	15	Farm	0.6
1471	3	Restricted hatchery	11	9.9	1.13367	10	Hybrid	0.63
1472	3	Restricted hatchery	7	8.5	1.13983	14	Hybrid	0.58
1473	3	Restricted hatchery	2	5.5	1.2021	14	Hybrid	0.58
1474	3	Restricted hatchery	2	6.2	0.83918	24	Wild	0.58
1475	3	Restricted hatchery	3	6.2	1.25877	29	Wild	0.57
1476	3	Restricted hatchery	2	5.9	0.973809	23	Wild	0.6
1477	3	Restricted hatchery	3	6.1	1.3217	18	Hybrid	0.61
1478	3	Restricted hatchery	23	12.5	1.1776	3	Farm	0.61
1479	3	Restricted hatchery	15	10.8	1.19075	15	Farm	0.6
1480	3	Restricted hatchery	17	11.2	1.21003	4	Hybrid	0.61
1481	3	Restricted hatchery	17	11.2	1.21003	1	Farm	0.61
1482	3	Restricted hatchery	6	8.3	1.04934	16	Hybrid	0.6
1483	3	Restricted hatchery	12	10.3	1.09817	13	Farm	0.58
1484	3	Restricted hatchery	14	10.4	1.24459	30	Wild	0.57
1485	3	Restricted hatchery	13	10.5	1.12299	7	Farm	0.58
1486	3	Restricted hatchery	9	9.2	1.15579	10	Hybrid	0.63
1487	3	Restricted hatchery	2	5.4	1.27013	12	Hybrid	0.6
1488	3	Restricted hatchery	9	9.3	1.11891	12	Hybrid	0.6
1489	3	Restricted hatchery	3	6.7	0.997463	21	Wild	0.61
1490	3	Restricted hatchery	3	6	1.38889	20	Hybrid	0.6
1491	3	Restricted hatchery	3	6.7	0.997463	6	Hybrid	0.58
1492	3	Restricted hatchery	27	12.9	1.25775	3	Farm	0.61
1493	3	Restricted hatchery	8	9.2	1.02737	16	Hybrid	0.6
1494	3	Restricted hatchery	18	11.3	1.24749	5	Farm	0.58
1495	3	Restricted hatchery	5	7.7	1.09521	12	Hybrid	0.6
1496	3	Restricted hatchery	7	8.5	1.13983	9	Farm	0.61
1497	3	Restricted hatchery	15	10.8	1.19075	15	Farm	0.6
1498	3	Restricted hatchery	25	12.5	1.28	11	Farm	0.6
1499	3	Restricted hatchery	3	6.4	1.14441	4	Hybrid	0.61
1500	3	Restricted hatchery	10	9.5	1.16635	17	Farm	0.6
1501	3	Restricted hatchery	4	6.7	1.32995	4	Hybrid	0.61
1502	3	Restricted hatchery	3	6.2	1.25877	20	Hybrid	0.6
1503	3	Restricted hatchery	3	6.5	1.0924	6	Hybrid	0.58
1504	3	Restricted hatchery	2	5.5	1.2021	27	Wild	0.57
1505	3	Restricted hatchery	3	6.6	1.04349	27	Wild	0.57
1506	3	Restricted hatchery	7	8.4	1.18103	30	Wild	0.57
1507	3	Restricted hatchery	3	6.6	1.04349	2	Hybrid	0.61
1508	3	Restricted hatchery	7	8.6	1.10053	14	Hybrid	0.58
1509	3	Restricted hatchery	12	10.1	1.16471	14	Hybrid	0.58
1510	3	Restricted hatchery	20	11.7	1.24874	2	Hybrid	0.61
1511	3	Restricted hatchery	6	8.2	1.0882	27	Wild	0.57
1512	3	Restricted hatchery	16	11	1.2021	2	Hybrid	0.61
1513	3	Restricted hatchery	24	12.7	1.17166	3	Farm	0.61
1514	3	Restricted hatchery	11	9.8	1.16873	4	Hybrid	0.61
1515	3	Restricted hatchery	3	6.6	1.04349	16	Hybrid	0.6
1516	3	Restricted hatchery	7	8.2	1.26957	4	Hybrid	0.61
1517	3	Restricted hatchery	3	6.8	0.954101	10	Hybrid	0.63
1518	3	Restricted hatchery	3	6.5	1.0924	22	Wild	0.61
1519	3	Restricted hatchery	3	6.5	1.0924	27	Wild	0.57
1520	3	Restricted hatchery	3	6.4	1.14441	29	Wild	0.57
1521	3	Restricted hatchery	2	5.6	1.13885	28	Wild	0.56
1522	3	Restricted hatchery	5	7.5	1.18519	21	Wild	0.61
1523	3	Restricted hatchery	4	7	1.16618	12	Hybrid	0.6
1524	3	Restricted hatchery	3	6.1	1.3217	6	Hybrid	0.58
1525	3	Restricted hatchery	2	5.7	1.07995	28	Wild	0.56
1526	3	Restricted hatchery	1	5.3	0.671695	8	Hybrid	0.58
1527	3	Restricted hatchery	5	7.4	1.23389	29	Wild	0.57
1528	3	Restricted hatchery	2	5.5	1.2021	2	Hybrid	0.61
1529	3	Restricted hatchery	24	12.3	1.28972	17	Farm	0.6
1530	3	Restricted hatchery	10	9.4	1.20397	3	Farm	0.61
1531	3	Restricted hatchery	6	7.9	1.21694	13	Farm	0.58
1532	3	Restricted hatchery	17	11.1	1.24303	5	Farm	0.58
1533	3	Restricted hatchery	6	7.9	1.21694	12	Hybrid	0.6
1534	3	Restricted hatchery	7	8.5	1.13983	13	Farm	0.58
1535	3	Restricted hatchery	6	8	1.17188	21	Wild	0.61
1536	3	Restricted hatchery	6	8.3	1.04934	4	Hybrid	0.61
1537	3	Restricted hatchery	5	7.5	1.18519	12	Hybrid	0.6
1538	3	Restricted hatchery	18	11.4	1.21495	3	Farm	0.61
1539	3	Restricted hatchery	6	7.8	1.26435	9	Farm	0.61
1540	3	Restricted hatchery	7	8.2	1.26957	6	Hybrid	0.58
1541	3	Restricted hatchery	9	8.9	1.27665	12	Hybrid	0.6
1542	3	Restricted hatchery	13	10.1	1.26177	11	Farm	0.6
1543	3	Restricted hatchery	10	9.3	1.24323	18	Hybrid	0.61
1544	3	Restricted hatchery	5	7.9	1.01412	9	Farm	0.61
1545	3	Restricted hatchery	4	6.9	1.21762	26	Wild	0.53
1546	3	Restricted hatchery	35	13.5	1.42255	13	Farm	0.58
1547	3	Restricted hatchery	6	7.8	1.26435	12	Hybrid	0.6
1548	3	Restricted hatchery	20	11.9	1.18683	6	Hybrid	0.58
1549	3	Restricted hatchery	4	7	1.16618	23	Wild	0.6
1550	3	Restricted hatchery	5	7.3	1.28529	11	Farm	0.6
1551	3	Restricted hatchery	12	10.2	1.13079	6	Hybrid	0.58
1552	3	Restricted hatchery	6	8	1.17188	20	Hybrid	0.6
1553	3	Restricted hatchery	3	6.3	1.19977	27	Wild	0.57
1554	3	Restricted hatchery	14	10.8	1.11137	10	Hybrid	0.63
1555	3	Restricted hatchery	8	8.7	1.21488	21	Wild	0.61
1556	3	Restricted hatchery	12	9.9	1.23673	16	Hybrid	0.6
1557	3	Restricted hatchery	2	6.2	0.83918	27	Wild	0.57	Yes
1558	3	Restricted hatchery	8	8.8	1.17393	4	Hybrid	0.61	Yes
1559	3	Restricted hatchery	9	9.1	1.19431	4	Hybrid	0.61	Yes
1560	3	Restricted hatchery	3	6.8	0.954101	21	Wild	0.61	Yes
1561	3	Restricted hatchery	8	8.6	1.25775	19	Farm	0.6
1562	3	Restricted hatchery	2	6.1	0.881131	28	Wild	0.56
1563	3	Restricted hatchery	8	8.8	1.17393	3	Farm	0.61
1564	3	Restricted hatchery	7	8	1.36719	2	Hybrid	0.61
1565	3	Restricted hatchery	5	8.1	0.940838	23	Wild	0.6	Yes
1566	3	Restricted hatchery	4	7.5	0.948148	4	Hybrid	0.61	Yes
1567	3	Restricted hatchery	11	9.8	1.16873	11	Farm	0.6	Yes
1568	3	Restricted hatchery	5	8	0.976562	3	Farm	0.61	Yes
1569	3	Restricted hatchery	11	9.5	1.28299	6	Hybrid	0.58
1570	3	Restricted hatchery	2	6	0.925926	23	Wild	0.6
1571	3	Restricted hatchery	4	7.2	1.07167	18	Hybrid	0.61
1572	3	Restricted hatchery	4	6.9	1.21762	23	Wild	0.6
1573	3	Restricted hatchery	11	9.6	1.24331	6	Hybrid	0.58
1574	3	Restricted hatchery	5	7.3	1.28529	18	Hybrid	0.61
1575	3	Restricted hatchery	3	6.6	1.04349	8	Hybrid	0.58
1576	3	Restricted hatchery	4	6.9	1.21762	30	Wild	0.57
1577	3	Restricted hatchery	16	10.9	1.23549	19	Farm	0.6
1578	3	Restricted hatchery	8	8.7	1.21488	30	Wild	0.57
1579	3	Restricted hatchery	9	9.3	1.11891	23	Wild	0.6
1580	3	Restricted hatchery	12	10.1	1.16471	14	Hybrid	0.58
1581	3	Restricted hatchery	6	8.2	1.0882	1	Farm	0.61
1582	3	Restricted hatchery	5	7.3	1.28529	26	Wild	0.53
1583	3	Restricted hatchery	11	9.7	1.20525	1	Farm	0.61
1584	3	Restricted hatchery	17	11	1.27724	2	Hybrid	0.61
1585	3	Restricted hatchery	2	6.3	0.79985	29	Wild	0.57
1586	3	Restricted hatchery	3	6.3	1.19977	23	Wild	0.6
1587	3	Restricted hatchery	5	7.4	1.23389	3	Farm	0.61
1588	3	Restricted hatchery	3	6.5	1.0924	8	Hybrid	0.58
1589	3	Restricted hatchery	6	8.1	1.12901	14	Hybrid	0.58
1590	3	Restricted hatchery	4	7.1	1.1176	16	Hybrid	0.6
1591	3	Restricted hatchery	5	7.7	1.09521	2	Hybrid	0.61
1592	3	Restricted hatchery	3	6.3	1.19977	29	Wild	0.57
1593	3	Restricted hatchery	3	6.5	1.0924	14	Hybrid	0.58
1594	3	Restricted hatchery	4	7.1	1.1176	7	Farm	0.58
1595	3	Restricted hatchery	3	6.5	1.0924	23	Wild	0.6
1596	3	Restricted hatchery	3	6.7	0.997463	12	Hybrid	0.6
1597	3	Restricted hatchery	2	5.6	1.13885	24	Wild	0.58
1598	3	Restricted hatchery	3	6.6	1.04349	14	Hybrid	0.58
1599	3	Restricted hatchery	2	5.5	1.2021	27	Wild	0.57
1600	3	Restricted hatchery	14	10.4	1.24459	1	Farm	0.61
1601	3	Restricted hatchery	18	11.3	1.24749	1	Farm	0.61
1602	3	Restricted hatchery	17	11.1	1.24303	20	Hybrid	0.6
1603	3	Restricted hatchery	12	10.1	1.16471	6	Hybrid	0.58
1604	3	Restricted hatchery	22	12.2	1.21156	13	Farm	0.58
1605	3	Restricted hatchery	7	8.5	1.13983	14	Hybrid	0.58
1606	3	Restricted hatchery	11	9.5	1.28299	20	Hybrid	0.6
1607	3	Restricted hatchery	4	6.9	1.21762	21	Wild	0.61
1608	3	Restricted hatchery	13	10.1	1.26177	13	Farm	0.58
1609	3	Restricted hatchery	4	6.9	1.21762	21	Wild	0.61
1610	3	Restricted hatchery	5	7.5	1.18519	22	Wild	0.61
1611	3	Restricted hatchery	16	10.6	1.34339	13	Farm	0.58
1612	3	Restricted hatchery	30	13.3	1.27516	13	Farm	0.58
1613	3	Restricted hatchery	16	10.9	1.23549	18	Hybrid	0.61
1614	3	Restricted hatchery	11	9.5	1.28299	13	Farm	0.58
1615	3	Restricted hatchery	16	11	1.2021	13	Farm	0.58
1616	3	Restricted hatchery	27	13	1.22895	10	Hybrid	0.63
1617	3	Restricted hatchery	4	7.2	1.07167	12	Hybrid	0.6
1618	3	Restricted hatchery	4	7.3	1.02823	11	Farm	0.6
1619	3	Restricted hatchery	10	9.5	1.16635	17	Farm	0.6
1620	3	Restricted hatchery	9	8.8	1.32067	24	Wild	0.58
1621	3	Restricted hatchery	4	6.9	1.21762	7	Farm	0.58
1622	3	Restricted hatchery	4	7.1	1.1176	2	Hybrid	0.61
1623	3	Restricted hatchery	17	11.1	1.24303	6	Hybrid	0.58
1624	3	Restricted hatchery	3	6.7	0.997463	5	Farm	0.58
1625	3	Restricted hatchery	6	8.1	1.12901	18	Hybrid	0.61
1626	3	Restricted hatchery	15	10.8	1.19075	16	Hybrid	0.6
1627	3	Restricted hatchery	2	6.6	0.695662	10	Hybrid	0.63
1628	3	Restricted hatchery	8	8.9	1.1348	2	Hybrid	0.61
1629	3	Restricted hatchery	7	8.8	1.02719	5	Farm	0.58
1630	3	Restricted hatchery	2	5.9	0.973809	26	Wild	0.53
1631	3	Restricted hatchery	3	6.6	1.04349	22	Wild	0.61
1632	3	Restricted hatchery	2	5.5	1.2021	18	Hybrid	0.61
1633	3	Restricted hatchery	17	11.2	1.21003	22	Wild	0.61
1634	3	Restricted hatchery	12	10	1.2	1	Farm	0.61
1635	3	Restricted hatchery	15	10.6	1.25943	13	Farm	0.58
1636	3	Restricted hatchery	17	11.1	1.24303	9	Farm	0.61
1637	3	Restricted hatchery	6	7.9	1.21694	3	Farm	0.61
1638	3	Restricted hatchery	35	13.9	1.30324	1	Farm	0.61
1639	3	Restricted hatchery	9	9	1.23457	14	Hybrid	0.58
1640	3	Restricted hatchery	17	11.1	1.24303	11	Farm	0.6
1641	3	Restricted hatchery	4	6.7	1.32995	20	Hybrid	0.6
1642	3	Restricted hatchery	9	8.8	1.32067	30	Wild	0.57
1643	3	Restricted hatchery	8	8.6	1.25775	22	Wild	0.61
1644	3	Restricted hatchery	8	8.7	1.21488	10	Hybrid	0.63
1645	3	Restricted hatchery	8	9	1.09739	17	Farm	0.6
1646	3	Restricted hatchery	15	10.5	1.29576	18	Hybrid	0.61
1647	3	Restricted hatchery	9	9	1.23457	16	Hybrid	0.6
1648	3	Restricted hatchery	9	8.9	1.27665	7	Farm	0.58
1649	3	Restricted hatchery	4	7.1	1.1176	10	Hybrid	0.63
1650	3	Restricted hatchery	33	13.7	1.28337	15	Farm	0.6
1651	3	Restricted hatchery	16	11	1.2021	13	Farm	0.58
1652	3	Restricted hatchery	6	7.8	1.26435	11	Farm	0.6
1653	3	Restricted hatchery	5	7.5	1.18519	7	Farm	0.58
1654	3	Restricted hatchery	5	7.5	1.18519	6	Hybrid	0.58
1655	3	Restricted hatchery	4	7.3	1.02823	16	Hybrid	0.6
1656	3	Restricted hatchery	5	8	0.976562	9	Farm	0.61
1657	3	Restricted hatchery	4	7	1.16618	10	Hybrid	0.63
1658	3	Restricted hatchery	4	7	1.16618	23	Wild	0.6
1659	2	Hatchery control	45	15	1.33333	11	Farm	0.6
1660	2	Hatchery control	36	14.7	1.13331	13	Farm	0.58
1661	2	Hatchery control	24	12.11	1.35138	12	Hybrid	0.6
1662	2	Hatchery control	17	10.6	1.42735	2	Hybrid	0.61
1663	2	Hatchery control	36	13.7	1.40004	11	Farm	0.6
1664	2	Hatchery control	13	10.1	1.26177	30	Wild	0.57
1665	2	Hatchery control	11	9.3	1.36755	26	Wild	0.53
1666	2	Hatchery control	14	10.2	1.31925	29	Wild	0.57
1667	2	Hatchery control	40	14.3	1.36789	11	Farm	0.6
1668	2	Hatchery control	35	14.1	1.24856	3	Farm	0.61
1669	2	Hatchery control	37	14	1.3484	5	Farm	0.58
1670	2	Hatchery control	20	11.7	1.24874	10	Hybrid	0.63
1671	2	Hatchery control	13	10.2	1.22502	21	Wild	0.61
1672	2	Hatchery control	15	10.4	1.33349	12	Hybrid	0.6
1673	2	Hatchery control	33	13.4	1.37151	19	Farm	0.6
1674	2	Hatchery control	11	9.9	1.13367	27	Wild	0.57
1675	2	Hatchery control	21	11.9	1.24617	30	Wild	0.57
1676	2	Hatchery control	9	9.3	1.11891	14	Hybrid	0.58
1677	2	Hatchery control	31	13.5	1.25997	19	Farm	0.6
1678	2	Hatchery control	26	12.6	1.29976	18	Hybrid	0.61
1679	2	Hatchery control	28	13	1.27447	13	Farm	0.58
1680	2	Hatchery control	20	11.5	1.31503	16	Hybrid	0.6
1681	2	Hatchery control	43	15	1.27407	15	Farm	0.6
1682	2	Hatchery control	44	14.6	1.41382	15	Farm	0.6
1683	2	Hatchery control	41	14.6	1.31742	5	Farm	0.58
1684	2	Hatchery control	29	12.2	1.59705	15	Farm	0.6
1685	2	Hatchery control	16	10.6	1.34339	27	Wild	0.57
1686	2	Hatchery control	21	11.7	1.31118	2	Hybrid	0.61
1687	2	Hatchery control	29	13	1.31998	7	Farm	0.58
1688	2	Hatchery control	51	15.6	1.34337	15	Farm	0.6
1689	2	Hatchery control	36	14	1.31195	13	Farm	0.58
1690	2	Hatchery control	25	12.5	1.28	6	Hybrid	0.58
1691	2	Hatchery control	32	13.4	1.32995	19	Farm	0.6
1692	2	Hatchery control	13	10.3	1.18968	8	Hybrid	0.58
1693	2	Hatchery control	25	12.3	1.34346	2	Hybrid	0.61
1694	2	Hatchery control	39	14.3	1.33369	3	Farm	0.61
1695	2	Hatchery control	19	11.3	1.3168	21	Wild	0.61
1696	2	Hatchery control	35	13.8	1.33177	19	Farm	0.6
1697	2	Hatchery control	40	14.2	1.397	1	Farm	0.61
1698	2	Hatchery control	28	12.7	1.36693	19	Farm	0.6
1699	2	Hatchery control	14	10.3	1.2812	16	Hybrid	0.6
1700	2	Hatchery control	12	9.5	1.39962	30	Wild	0.57
1701	2	Hatchery control	24	12.2	1.3217	18	Hybrid	0.61
1702	2	Hatchery control	9	9.1	1.19431	21	Wild	0.61
1703	2	Hatchery control	25	12.9	1.16458	6	Hybrid	0.58
1704	2	Hatchery control	26	12.1	1.46763	6	Hybrid	0.58
1705	2	Hatchery control	25	12.4	1.31122	6	Hybrid	0.58
1706	2	Hatchery control	9	9.9	0.927549	10	Hybrid	0.63
1707	2	Hatchery control	24	12.4	1.25877	16	Hybrid	0.6
1708	2	Hatchery control	26	12.5	1.3312	17	Farm	0.6
1709	2	Hatchery control	30	13.2	1.30437	9	Farm	0.61
1710	2	Hatchery control	7	8.6	1.10053	14	Hybrid	0.58
1711	2	Hatchery control	10	9.7	1.09568	22	Wild	0.61
1712	2	Hatchery control	32	13.4	1.32995	17	Farm	0.6
1713	2	Hatchery control	38	14.4	1.27261	7	Farm	0.58
1714	2	Hatchery control	32	13.5	1.30061	5	Farm	0.58
1715	2	Hatchery control	25	12.5	1.28	4	Hybrid	0.61
1716	2	Hatchery control	28	12.9	1.30433	10	Hybrid	0.63
1717	2	Hatchery control	21	11.6	1.34538	16	Hybrid	0.6
1718	2	Hatchery control	37	14	1.3484	11	Farm	0.6
1719	2	Hatchery control	35	13.8	1.33177	7	Farm	0.58
1720	2	Hatchery control	21	11.7	1.31118	20	Hybrid	0.6
1721	2	Hatchery control	24	12.4	1.25877	16	Hybrid	0.6
1722	2	Hatchery control	27	12.9	1.25775	7	Farm	0.58
1723	2	Hatchery control	14	10.2	1.31925	22	Wild	0.61
1724	2	Hatchery control	7	8.7	1.06302	26	Wild	0.53
1725	2	Hatchery control	7	8.6	1.10053	26	Wild	0.53
1726	2	Hatchery control	10	9.6	1.13028	22	Wild	0.61
1727	2	Hatchery control	14	10.4	1.24459	6	Hybrid	0.58
1728	2	Hatchery control	7	8.4	1.18103	21	Wild	0.61
1729	2	Hatchery control	9	9.4	1.08357	26	Wild	0.53
1730	2	Hatchery control	24	12.1	1.35474	2	Hybrid	0.61
1731	2	Hatchery control	18	11.5	1.18353	16	Hybrid	0.6
1732	2	Hatchery control	9	9.2	1.15579	27	Wild	0.57
1733	2	Hatchery control	16	11	1.2021	4	Hybrid	0.61
1734	2	Hatchery control	16	11.1	1.16991	4	Hybrid	0.61
1735	2	Hatchery control	8	8.5	1.30267	22	Wild	0.61
1736	2	Hatchery control	36	14.1	1.28424	9	Farm	0.61
1737	2	Hatchery control	31	13.3	1.31767	5	Farm	0.58
1738	2	Hatchery control	17	11.1	1.24303	16	Hybrid	0.6
1739	2	Hatchery control	15	10.7	1.22445	7	Farm	0.58
1740	2	Hatchery control	5	7.6	1.13901	28	Wild	0.56
1741	2	Hatchery control	14	10	1.4	21	Wild	0.61
1742	2	Hatchery control	8	8.5	1.30267	30	Wild	0.57
1743	2	Hatchery control	33	13.4	1.37151	17	Farm	0.6
1744	2	Hatchery control	7	8	1.36719	30	Wild	0.57
1745	2	Hatchery control	19	11.6	1.21725	4	Hybrid	0.61
1746	2	Hatchery control	7	8.5	1.13983	24	Wild	0.58
1747	2	Hatchery control	8	8.6	1.25775	26	Wild	0.53
1748	2	Hatchery control	31	13.2	1.34784	19	Farm	0.6
1749	2	Hatchery control	12	9.9	1.23673	18	Hybrid	0.61
1750	2	Hatchery control	13	10.3	1.18968	2	Hybrid	0.61
1751	2	Hatchery control	7	8.4	1.18103	29	Wild	0.57
1752	2	Hatchery control	6	8.3	1.04934	22	Wild	0.61
1753	2	Hatchery control	9	9.2	1.15579	30	Wild	0.57
1754	2	Hatchery control	7	8.6	1.10053	29	Wild	0.57
1755	2	Hatchery control	8	8.6	1.25775	27	Wild	0.57
1756	2	Hatchery control	37	14	1.3484	3	Farm	0.61
1757	2	Hatchery control	37	14.1	1.31991	9	Farm	0.61
1758	2	Hatchery control	24	11.9	1.4242	14	Hybrid	0.58
1759	2	Hatchery control	20	11.4	1.34994	2	Hybrid	0.61
1760	2	Hatchery control	17	11	1.27724	2	Hybrid	0.61
1761	2	Hatchery control	36	14	1.31195	19	Farm	0.6
1762	2	Hatchery control	27	12.9	1.25775	8	Hybrid	0.58
1763	2	Hatchery control	6	8	1.17188	24	Wild	0.58
1764	2	Hatchery control	51	15.9	1.26876	15	Farm	0.6
1765	2	Hatchery control	23	12.5	1.1776	8	Hybrid	0.58
1766	2	Hatchery control	21	11.5	1.38078	18	Hybrid	0.61
1767	2	Hatchery control	10	9.5	1.16635	14	Hybrid	0.58
1768	2	Hatchery control	35	14.1	1.24856	3	Farm	0.61
1769	2	Hatchery control	15	10.4	1.33349	29	Wild	0.57
1770	2	Hatchery control	31	13	1.41102	4	Hybrid	0.61
1771	2	Hatchery control	18	11.4	1.21495	4	Hybrid	0.61
1772	2	Hatchery control	16	10.7	1.30608	21	Wild	0.61
1773	2	Hatchery control	8	8.7	1.21488	26	Wild	0.53
1774	2	Hatchery control	33	13.8	1.25567	15	Farm	0.6
1775	2	Hatchery control	35	13.7	1.36115	17	Farm	0.6
1776	2	Hatchery control	20	11.4	1.34994	20	Hybrid	0.6
1777	2	Hatchery control	40	14.6	1.28529	5	Farm	0.58
1778	2	Hatchery control	10	9.7	1.09568	23	Wild	0.6
1779	2	Hatchery control	30	13.3	1.27516	8	Hybrid	0.58
1780	2	Hatchery control	20	11.6	1.28132	4	Hybrid	0.61
1781	2	Hatchery control	16	10.7	1.30608	27	Wild	0.57
1782	2	Hatchery control	12	9.6	1.35634	30	Wild	0.57
1783	2	Hatchery control	5	7.5	1.18519	24	Wild	0.58
1784	2	Hatchery control	9	9.4	1.08357	23	Wild	0.6
1785	2	Hatchery control	24	12.4	1.25877	6	Hybrid	0.58
1786	2	Hatchery control	26	12.6	1.29976	8	Hybrid	0.58
1787	2	Hatchery control	36	13.8	1.36983	15	Farm	0.6
1788	2	Hatchery control	47	15.4	1.28687	15	Farm	0.6
1789	2	Hatchery control	40	14.4	1.33959	15	Farm	0.6
1790	2	Hatchery control	19	11.4	1.28245	22	Wild	0.61
1791	2	Hatchery control	33	13.6	1.31189	17	Farm	0.6
1792	2	Hatchery control	38	13.9	1.41494	19	Farm	0.6
1793	2	Hatchery control	15	10.4	1.33349	12	Hybrid	0.6
1794	2	Hatchery control	36	14.2	1.2573	19	Farm	0.6
1795	2	Hatchery control	22	12	1.27315	4	Hybrid	0.61
1796	2	Hatchery control	19	11.3	1.3168	4	Hybrid	0.61
1797	2	Hatchery control	37	14	1.3484	5	Farm	0.58
1798	2	Hatchery control	41	14.5	1.34487	15	Farm	0.6
1799	2	Hatchery control	12	10.1	1.16471	22	Wild	0.61
1800	2	Hatchery control	12	10.1	1.16471	2	Hybrid	0.61
1801	2	Hatchery control	39	14.4	1.3061	7	Farm	0.58
1802	2	Hatchery control	27	13.1	1.20102	17	Farm	0.6
1803	2	Hatchery control	21	11.7	1.31118	7	Farm	0.58
1804	2	Hatchery control	34	13.7	1.32226	9	Farm	0.61
1805	2	Hatchery control	11	9.5	1.28299	23	Wild	0.6
1806	2	Hatchery control	20	11.2	1.42356	22	Wild	0.61
1807	2	Hatchery control	35	13.9	1.30324	11	Farm	0.6
1808	2	Hatchery control	37	14.4	1.23912	9	Farm	0.61
1809	2	Hatchery control	43	15	1.27407	3	Farm	0.61
1810	2	Hatchery control	5	7.5	1.18519	22	Wild	0.61
1811	2	Hatchery control	16	10.9	1.23549	23	Wild	0.6
1812	2	Hatchery control	17	11	1.27724	16	Hybrid	0.6
1813	2	Hatchery control	12	10	1.2	8	Hybrid	0.58
1814	2	Hatchery control	28	12.7	1.36693	16	Hybrid	0.6
1815	2	Hatchery control	19	11	1.4275	12	Hybrid	0.6
1816	2	Hatchery control	19	11.5	1.24928	2	Hybrid	0.61
1817	2	Hatchery control	6	7.8	1.26435	26	Wild	0.53
1818	2	Hatchery control	12	10	1.2	29	Wild	0.57
1819	2	Hatchery control	34	13.6	1.35164	1	Farm	0.61
1820	2	Hatchery control	11	9.6	1.24331	26	Wild	0.53
1821	2	Hatchery control	32	13.5	1.30061	3	Farm	0.61
1822	2	Hatchery control	31	13.2	1.34784	4	Hybrid	0.61
1823	2	Hatchery control	17	11.2	1.21003	9	Farm	0.61
1824	2	Hatchery control	7	8.5	1.13983	28	Wild	0.56
1825	2	Hatchery control	7	8.4	1.18103	27	Wild	0.57
1826	2	Hatchery control	11	9.6	1.24331	26	Wild	0.53
1827	2	Hatchery control	10	9.1	1.32701	26	Wild	0.53
1828	2	Hatchery control	42	14.6	1.34956	15	Farm	0.6
1829	2	Hatchery control	25	12.5	1.28	16	Hybrid	0.6
1830	2	Hatchery control	28	13.2	1.21741	8	Hybrid	0.58
1831	2	Hatchery control	21	12.1	1.1854	7	Farm	0.58
1832	2	Hatchery control	12	10	1.2	16	Hybrid	0.6
1833	2	Hatchery control	20	11.9	1.18683	14	Hybrid	0.58
1834	2	Hatchery control	4	7.1	1.1176	28	Wild	0.56
1835	2	Hatchery control	3	6.6	1.04349	24	Wild	0.58
1836	2	Hatchery control	20	11.3	1.3861	21	Wild	0.61
1837	2	Hatchery control	34	13.7	1.32226	3	Farm	0.61
1838	2	Hatchery control	20	11.5	1.31503	4	Hybrid	0.61
1839	2	Hatchery control	14	10.6	1.17547	8	Hybrid	0.58
1840	2	Hatchery control	5	7.9	1.01412	23	Wild	0.6
1841	2	Hatchery control	6	7.7	1.31425	30	Wild	0.57
1842	2	Hatchery control	38	14	1.38484	17	Farm	0.6
1843	2	Hatchery control	4	7.2	1.07167	28	Wild	0.56
1844	2	Hatchery control	16	10.7	1.30608	18	Hybrid	0.61
1845	2	Hatchery control	6	8.1	1.12901	24	Wild	0.58
1846	2	Hatchery control	4	7	1.16618	24	Wild	0.58
1847	2	Hatchery control	32	13.3	1.36018	20	Hybrid	0.6
1848	2	Hatchery control	4	7	1.16618	27	Wild	0.57
1849	2	Hatchery control	8	8.8	1.17393	30	Wild	0.57
1850	2	Hatchery control	31	13.3	1.31767	13	Farm	0.58
1851	2	Hatchery control	26	12.7	1.26929	6	Hybrid	0.58
1852	2	Hatchery control	5	7.6	1.13901	28	Wild	0.56
1853	2	Hatchery control	15	10.5	1.29576	21	Wild	0.61
1854	2	Hatchery control	14	10.5	1.20937	23	Wild	0.6
1855	2	Hatchery control	4	7.3	1.02823	21	Wild	0.61
1856	2	Hatchery control	35	13.5	1.42255	15	Farm	0.6
1857	2	Hatchery control	17	11.3	1.17819	20	Hybrid	0.6
1858	2	Hatchery control	23	11.9	1.36486	2	Hybrid	0.61
1859	2	Hatchery control	16	11.1	1.16991	9	Farm	0.61
1860	2	Hatchery control	29	13	1.31998	15	Farm	0.6
1861	2	Hatchery control	20	11.7	1.24874	10	Hybrid	0.63
1862	2	Hatchery control	33	13.4	1.37151	7	Farm	0.58
1863	2	Hatchery control	17	10.9	1.31271	12	Hybrid	0.6
1864	2	Hatchery control	30	13.3	1.27516	3	Farm	0.61
1865	2	Hatchery control	8	8.8	1.17393	30	Wild	0.57
1866	2	Hatchery control	20	11.7	1.24874	20	Hybrid	0.6
1867	2	Hatchery control	42	14.6	1.34956	13	Farm	0.58
1868	2	Hatchery control	18	11.4	1.21495	9	Farm	0.61
1869	2	Hatchery control	18	11.3	1.24749	18	Hybrid	0.61
1870	2	Hatchery control	19	11.7	1.1863	10	Hybrid	0.63
1871	2	Hatchery control	5	7.7	1.09521	29	Wild	0.57
1872	2	Hatchery control	14	10.5	1.20937	30	Wild	0.57
1873	2	Hatchery control	30	13.2	1.30437	5	Farm	0.58
1874	2	Hatchery control	7	8.4	1.18103	24	Wild	0.58
1875	2	Hatchery control	17	11	1.27724	16	Hybrid	0.6
1876	2	Hatchery control	9	9	1.23457	29	Wild	0.57
1877	2	Hatchery control	40	14.7	1.25924	15	Farm	0.6
1878	2	Hatchery control	11	9.7	1.20525	23	Wild	0.6
1879	2	Hatchery control	11	9.5	1.28299	21	Wild	0.61
1880	2	Hatchery control	37	14.4	1.23912	15	Farm	0.6
1881	2	Hatchery control	29	12.9	1.35092	11	Farm	0.6
1882	2	Hatchery control	36	13.9	1.34047	11	Farm	0.6
1883	2	Hatchery control	6	8	1.17188	28	Wild	0.56
1884	2	Hatchery control	7	8.5	1.13983	27	Wild	0.57
1885	2	Hatchery control	11	9.5	1.28299	27	Wild	0.57
1886	2	Hatchery control	5	8.5	0.814166	29	Wild	0.57
1887	2	Hatchery control	5	7.6	1.13901	28	Wild	0.56
1888	2	Hatchery control	7	8.6	1.10053	29	Wild	0.57
1889	2	Hatchery control	8	8.8	1.17393	29	Wild	0.57
1890	2	Hatchery control	12	9.7	1.31482	2	Hybrid	0.61
1891	2	Hatchery control	5	7.3	1.28529	27	Wild	0.57
1892	2	Hatchery control	35	14.1	1.24856	19	Farm	0.6
1893	2	Hatchery control	4	7.3	1.02823	28	Wild	0.56
1894	2	Hatchery control	18	11	1.35237	20	Hybrid	0.6
1895	2	Hatchery control	4	7.5	0.948148	28	Wild	0.56
1896	2	Hatchery control	14	10.1	1.35883	30	Wild	0.57
1897	2	Hatchery control	25	12.6	1.24977	18	Hybrid	0.61
1898	2	Hatchery control	30	13.2	1.30437	19	Farm	0.6
1899	2	Hatchery control	29	13	1.31998	9	Farm	0.61
1900	2	Hatchery control	39	14.2	1.36207	7	Farm	0.58
1901	2	Hatchery control	38	14.2	1.32715	15	Farm	0.6
1902	2	Hatchery control	18	11.1	1.31614	2	Hybrid	0.61
1903	2	Hatchery control	6	8.2	1.0882	30	Wild	0.57
1904	2	Hatchery control	41	14.3	1.40209	17	Farm	0.6
1905	2	Hatchery control	5	7.7	1.09521	27	Wild	0.57
1906	2	Hatchery control	14	10.7	1.14282	27	Wild	0.57
1907	2	Hatchery control	16	10.7	1.30608	29	Wild	0.57
1908	2	Hatchery control	26	12.7	1.26929	6	Hybrid	0.58
1909	2	Hatchery control	6	8	1.17188	28	Wild	0.56
1910	2	Hatchery control	8	8.8	1.17393	26	Wild	0.53
1911	2	Hatchery control	6	8.1	1.12901	21	Wild	0.61
1912	2	Hatchery control	17	11.1	1.24303	8	Hybrid	0.58
1913	2	Hatchery control	14	10.5	1.20937	22	Wild	0.61
1914	2	Hatchery control	20	11.8	1.21726	16	Hybrid	0.6
1915	2	Hatchery control	16	10.8	1.27013	18	Hybrid	0.61
1916	2	Hatchery control	7	8.5	1.13983	29	Wild	0.57
1917	2	Hatchery control	15	10.5	1.29576	14	Hybrid	0.58
1918	2	Hatchery control	24	12.2	1.3217	12	Hybrid	0.6
1919	2	Hatchery control	13	10	1.3	21	Wild	0.61
1920	2	Hatchery control	9	9.4	1.08357	23	Wild	0.6
1921	2	Hatchery control	7	8.7	1.06302	22	Wild	0.61
1922	2	Hatchery control	26	13	1.18343	6	Hybrid	0.58
1923	2	Hatchery control	4	7.5	0.948148	28	Wild	0.56
1924	2	Hatchery control	4	7.6	0.911212	29	Wild	0.57
1925	2	Hatchery control	18	11.4	1.21495	20	Hybrid	0.6
1926	2	Hatchery control	21	11.9	1.24617	18	Hybrid	0.61
1927	2	Hatchery control	6	8.1	1.12901	21	Wild	0.61
1928	2	Hatchery control	16	10.9	1.23549	26	Wild	0.53
1929	2	Hatchery control	2	6	0.925926	28	Wild	0.56
1930	2	Hatchery control	2	6.4	0.762939	24	Wild	0.58
1931	2	Hatchery control	9	9.3	1.11891	26	Wild	0.53
1932	2	Hatchery control	3	6.6	1.04349	28	Wild	0.56
1933	2	Hatchery control	22	11.9	1.30551	14	Hybrid	0.58
1934	2	Hatchery control	3	6.7	0.997463	24	Wild	0.58
1935	2	Hatchery control	33	13.5	1.34126	7	Farm	0.58
1936	2	Hatchery control	8	8.5	1.30267	30	Wild	0.57
1937	2	Hatchery control	9	9.4	1.08357	23	Wild	0.6
1938	2	Hatchery control	8	9	1.09739	21	Wild	0.61
1939	2	Hatchery control	7	8.1	1.31717	29	Wild	0.57
1940	2	Hatchery control	38	14.2	1.32715	3	Farm	0.61
1941	2	Hatchery control	44	15	1.3037	3	Farm	0.61
1942	2	Hatchery control	22	11.8	1.33899	12	Hybrid	0.6
1943	2	Hatchery control	13	10.2	1.22502	6	Hybrid	0.58
1944	2	Hatchery control	7	8.2	1.26957	21	Wild	0.61
1945	2	Hatchery control	20	11.8	1.21726	17	Farm	0.6
1946	2	Hatchery control	5	7.9	1.01412	23	Wild	0.6
1947	2	Hatchery control	7	8.2	1.26957	27	Wild	0.57
1948	2	Hatchery control	31	13.2	1.34784	17	Farm	0.6
1949	2	Hatchery control	18	11.2	1.2812	6	Hybrid	0.58
1950	2	Hatchery control	7	8.5	1.13983	8	Hybrid	0.58
1951	2	Hatchery control	13	9.9	1.33979	26	Wild	0.53
1952	2	Hatchery control	13	10.2	1.22502	22	Wild	0.61
1953	2	Hatchery control	8	8.3	1.39912	30	Wild	0.57
1954	2	Hatchery control	35	13.9	1.30324	9	Farm	0.61
1955	2	Hatchery control	19	11.5	1.24928	4	Hybrid	0.61
1956	2	Hatchery control	12	9.9	1.23673	16	Hybrid	0.6
1957	2	Hatchery control	6	7.9	1.21694	8	Hybrid	0.58
1958	2	Hatchery control	30	13.4	1.24683	16	Hybrid	0.6
1959	2	Hatchery control	9	9	1.23457	27	Wild	0.57
1960	2	Hatchery control	17	11	1.27724	23	Wild	0.6
1961	2	Hatchery control	5	7.6	1.13901	28	Wild	0.56
1962	2	Hatchery control	5	7.6	1.13901	28	Wild	0.56
1963	2	Hatchery control	3	6.2	1.25877	21	Wild	0.61
1964	2	Hatchery control	5	7.4	1.23389	28	Wild	0.56
1965	2	Hatchery control	3	6.3	1.19977	24	Wild	0.58
1966	2	Hatchery control	7	8.2	1.26957	28	Wild	0.56
1967	2	Hatchery control	7	8.4	1.18103	23	Wild	0.6
1968	2	Hatchery control	21	NA	NA	10	Hybrid	0.63
1969	2	Hatchery control	3	6.8	0.954101	24	Wild	0.58
1970	2	Hatchery control	26	12.9	1.21117	14	Hybrid	0.58
1971	2	Hatchery control	4	7.1	1.1176	21	Wild	0.61
1972	2	Hatchery control	14	10.3	1.2812	30	Wild	0.57
1973	2	Hatchery control	5	7.7	1.09521	28	Wild	0.56
1974	2	Hatchery control	9	9	1.23457	30	Wild	0.57
1975	2	Hatchery control	12	9.8	1.27498	2	Hybrid	0.61
1976	2	Hatchery control	3	6.2	1.25877	27	Wild	0.57
1977	2	Hatchery control	4	7.3	1.02823	28	Wild	0.56
1978	2	Hatchery control	3	6.2	1.25877	24	Wild	0.58
1979	2	Hatchery control	8	8.6	1.25775	30	Wild	0.57
1980	2	Hatchery control	14	10.5	1.20937	28	Wild	0.56
1981	2	Hatchery control	40	14.3	1.36789	19	Farm	0.6
1982	2	Hatchery control	18	11.2	1.2812	16	Hybrid	0.6
1983	2	Hatchery control	16	10.8	1.27013	18	Hybrid	0.61
1984	2	Hatchery control	25	12.8	1.19209	6	Hybrid	0.58
1985	2	Hatchery control	19	11.3	1.3168	7	Farm	0.58
1986	2	Hatchery control	12	9.9	1.23673	23	Wild	0.6
1987	2	Hatchery control	30	13.5	1.21933	11	Farm	0.6
1988	2	Hatchery control	8	8.6	1.25775	30	Wild	0.57
1989	2	Hatchery control	7	8.3	1.22423	26	Wild	0.53
1990	2	Hatchery control	5	7.6	1.13901	28	Wild	0.56
1991	2	Hatchery control	7	8.4	1.18103	12	Hybrid	0.6
1992	2	Hatchery control	4	7	1.16618	30	Wild	0.57
1993	2	Hatchery control	5	7.7	1.09521	21	Wild	0.61
1994	2	Hatchery control	2	6.7	0.664975	24	Wild	0.58
1995	2	Hatchery control	7	8.9	0.992951	28	Wild	0.56
1996	2	Hatchery control	8	8.7	1.21488	29	Wild	0.57
1997	2	Hatchery control	7	8.3	1.22423	29	Wild	0.57
1998	2	Hatchery control	6	8	1.17188	26	Wild	0.53
1999	2	Hatchery control	4	7.2	1.07167	23	Wild	0.6
[truncated: 1,688 more rows]
